# Supplementary material for: NIR-dye bridged human serum albumin reassemblies for effective photothermal therapy of tumor
Source: Nat Commun. 2023 Oct 17;14:6567. doi: 10.1038/s41467-023-42399-9 (PMC10582160; doi:10.1038/s41467-023-42399-9)
Supplement: Supplementary file 4 — Source Data [file 41467_2023_42399_MOESM4_ESM.xlsx]

## Sheet: Figure 2
Fig. 2b			Fig. 2c					Fig. 2d				Fig. 2e					Fig. 2g						Fig. 2h			Fig. 2k			Fig. 2i					Fig. 2l
Diameter (nm)	Number		Sample	Zeta potential (mV)				Sample	LE	LC		Wavelength	Sample				Time	Δ T					Time	Δ T		Time	Δ T		Time	Δ T	- ln (θ)	Time		Time	Δ T	- ln (θ)	Time
6.77	0.01		BPY	25.74	28.48	29.74		BPY-HSA	0.7794	0.0299		nm	BPY	BPY-HSA	BPY@HSA		min	℃					min	℃		min	℃		min	℃		s		min	℃		s
7.01	0.02		BPY-HSA	-38.89	-38.25	-37.91			0.7766	0.0302		1100	0.061045	0.022522	0.02021			5 μg/mL	10 μg/mL	20 μg/mL	50 μg/mL		0	0		0	0		0	0	0	0		0	0	0	0
7.25	0.03		BPY@HSA	-39.16	-39.15	-38.26			0.7751	0.0302		1099	0.061503	0.022807	0.020529		0	0	0	0	0		0.5	7.3		0.5	11.6		0.5	1.8	0.11011	30		0.5	2.9	0.07784	30
7.5	0.04							BPY@HSA	0.2968	0.2525		1098	0.062128	0.023191	0.020999		1	6.6	7.7	12.9	21.2		1	15.2		1	19.6		1	4.7	0.24591	60		1	5.9	0.23756	60
7.76	0.05								0.2957	0.2594		1097	0.062799	0.023604	0.02146		2	8.3	12.2	20.1	34.6		1.5	21.2		1.5	26		1.5	7.1	0.38204	90		1.5	8.1	0.3687	90
8.03	0.07								0.2959	0.2719		1096	0.063459	0.023979	0.021909		3	9.6	15.6	25.2	43		2	24.6		2	30.3		2	9.2	0.51558	120		2	10.3	0.50497	120
8.31	0.1											1095	0.064087	0.024273	0.022422		4	10.6	19.5	28.5	48.4		2.5	27.5		2.5	34.4		2.5	10.9	0.65138	150		2.5	12.1	0.64583	150
8.59	0.13											1094	0.064636	0.024715	0.022757		5	11.5	20.2	30.9	51.4		3	29.9		3	37.1		3	12.4	0.77715	180		3	13.7	0.76151	180
8.89	0.18											1093	0.065213	0.02506	0.023289		6	12	20.6	32.5	53.2		3.5	31.4		3.5	39.4		3.5	13.8	0.89751	210		3.5	15.1	0.89235	210
9.2	0.24											1092	0.065912	0.025482	0.023873		7	12.2	21.2	33.6	54		4	32.7		4	41.3		4	14.9	1.03437	240		4	16.3	1.01823	240
9.52	0.32											1091	0.066685	0.025976	0.024445		8	12.6	21.2	34.2	54.6		4.5	33.4		4.5	42.6		4.5	15.8	1.17747	270		4.5	17.3	1.13449	270
9.85	0.42											1090	0.067426	0.026463	0.024979		9	13	21.5	35	55.2		5	33.9		5	43.5		5	16.7	1.29142	300		5	18.2	1.25056	300
10.19	0.55											1089	0.068057	0.026883	0.025506		10	13.2	21.6	35.3	55.4		5.5	26.4		5.5	35.2		5.5	17.4	1.42003	330		5.5	19	1.36451	330
10.54	0.72											1088	0.068825	0.027388	0.026093								6	19.5		6	27.4		6	18.2	1.56767	360		6	19.5	1.47371	360
10.9	0.93											1087	0.06959	0.027869	0.02664								6.5	15		6.5	21.5		6.5	18.7	1.71427	390		6.5	20.2	1.61829	390
11.28	1.19											1086	0.070364	0.028396	0.027247								7	11.4		7	16.5		7	18.9	1.91787	420		7	20.6	1.73607	420
11.67	1.52											1085	0.071177	0.029014	0.027988		Fig. 2j						7.5	8.1		7.5	12.8		7.5	19.6	2.01965	450		7.5	21.2	1.8696	450
12.08	1.92											1084	0.07195	0.029421	0.02853		Time	Δ T					8	6		8	9.5		8	20	2.21636	480		8	21.6	1.95921	480
12.49	2.42											1083	0.072807	0.030027	0.02923		min	℃					8.5	4.1		8.5	6.9		8.5	20.2	2.40742	510		8.5	21.7	2.05765	510
12.93	3.03											1082	0.07362	0.030579	0.029891			5 μg/mL	10 μg/mL	20 μg/mL	50 μg/mL		9	2.6		9	3.1		9	20.6	2.51864	540		9	22.1	2.20607	540
13.37	3.76											1081	0.074472	0.031145	0.030587		0	0	0	0	0		9.5	1.1		9.5	1.3		9.5	21	2.7128	570		9.5	22.4	2.28946	570
13.84	4.63											1080	0.075412	0.031785	0.031357		1	6.3	6.4	12.8	17.9		10	0.2		10	-0.3		10	21.1	2.78691	600		10	22.7	2.38043	600
14.31	5.67											1079	0.076279	0.032325	0.031986		2	8.6	10.9	20.6	29.9		10.5	6.8		10.5	8.4		10.5	18.9				10.5	21
14.81	6.89											1078	0.077129	0.032968	0.032717		3	10.1	13.6	25.8	37.1		11	14		11	18.2		11	16.5				11	17.9
15.32	8.32											1077	0.078085	0.033675	0.033557		4	11.2	15.6	29.4	42.7		11.5	19.1		11.5	27.5		11.5	14.4				11.5	15.7
15.85	9.97											1076	0.079054	0.034374	0.034377		5	11.8	17	31.8	45.4		12	23.3		12	32.8		12	12.6				12	13.7
16.4	11.88											1075	0.07997	0.035015	0.035109		6	12.1	17.9	32.9	47		12.5	26.3		12.5	36.4		12.5	11				12.5	11.9
16.97	14.05											1074	0.080884	0.035615	0.03584		7	12.5	18.6	33.8	47.9		13	28.6		13	37.3		13	9.7				13	10.6
17.55	16.5											1073	0.082	0.036353	0.036727		8	12.9	18.7	33.9	48.6		13.5	30.6		13.5	39.2		13.5	8.6				13.5	9.3
18.16	19.25											1072	0.083158	0.037179	0.037704		9	12.9	18.9	34.2	49.3		14	31.8		14	40.7		14	7.5				14	8.2
18.79	22.3											1071	0.084233	0.037979	0.038642		10	13	18.7	34.4	49.5		14.5	32.4		14.5	41.3		14.5	6.5				14.5	7.3
19.44	25.65											1070	0.085235	0.038729	0.039518								15	33.6		15	41.7		15	5.8				15	6.5
20.11	29.31											1069	0.086371	0.039547	0.040465								15.5	26.2		15.5	37		15.5	5.1				15.5	5.8
20.81	33.27											1068	0.08755	0.040421	0.041401								16	19		16	28		16	4.4				16	5.2
21.53	37.49											1067	0.088619	0.041252	0.042333								16.5	15.2		16.5	21.7		16.5	3.8				16.5	4.5
22.27	41.97											1066	0.089707	0.042062	0.043291								17	11.4		17	16.8		17	3.1				17	4
23.04	46.66											1065	0.090865	0.042875	0.04428								17.5	8.6		17.5	12.7		17.5	2.8				17.5	3.5
23.84	51.51											1064	0.092053	0.04372	0.04528								18	6.2		18	9.3		18	2.3				18	3.2
24.67	56.48											1063	0.093175	0.044661	0.046324								18.5	4.4		18.5	6.8		18.5	1.9				18.5	2.9
25.52	61.5											1062	0.094421	0.045554	0.047397								19	3		19	4.6		19	1.7				19	2.5
26.4	66.52											1061	0.095706	0.046516	0.04855								19.5	1.7		19.5	2.9		19.5	1.4				19.5	2.3
27.32	71.44											1060	0.096982	0.047546	0.049735								20	0.6		20	1.3		20	1.3				20	2.1
28.26	76.21											1059	0.098234	0.048555	0.050849								20.5	8.6		20.5	0.1
29.24	80.74											1058	0.099603	0.049567	0.052045								21	15.4		21	11.8
30.25	84.95											1057	0.10093	0.050566	0.053196								21.5	20.5		21.5	19.1
31.3	88.76											1056	0.102314	0.051626	0.054435								22	24.3		22	24.9
32.38	92.11											1055	0.103718	0.052714	0.055712								22.5	27.9		22.5	29.3
33.5	94.94											1054	0.105057	0.053763	0.05692								23	30.2		23	32.8
34.66	97.17											1053	0.106494	0.054892	0.058244								23.5	32.1		23.5	34.9
35.86	98.78											1052	0.107923	0.056097	0.05956								24	33.5		24	37.6
37.1	99.73											1051	0.109338	0.057268	0.060871								24.5	34.3		24.5	38.8
38.38	100											1050	0.110792	0.058452	0.062231								25	35		25	40.7
39.71	99.57											1049	0.112325	0.059707	0.063681								25.5	27.9		25.5	41
41.08	98.48											1048	0.113812	0.060885	0.065106								26	20.7		26	42.3
42.5	96.72											1047	0.115331	0.062184	0.066593								26.5	15.1		26.5	31.4
43.97	94.35											1046	0.116852	0.063468	0.068082								27	11.9		27	24.6
45.5	91.4											1045	0.118426	0.064767	0.069603								27.5	8.8		27.5	19
47.07	87.93											1044	0.120067	0.066117	0.071156								28	6.5		28	14.6
48.7	84.02											1043	0.121603	0.067451	0.072595								28.5	4.6		28.5	10.1
50.38	79.73											1042	0.123296	0.068871	0.074182								29	3.3		29	8.1
52.13	75.15											1041	0.124972	0.070294	0.075805								29.5	1.8		29.5	5.8
53.93	70.34											1040	0.126699	0.071762	0.077457								30	0.7		30	3.7
55.79	65.38											1039	0.128509	0.073295	0.079153								30.5	8.3		30.5	2.2
57.73	60.36											1038	0.130274	0.074816	0.080922								31	15.8		31	0.7
59.72	55.34											1037	0.132061	0.076361	0.082645								31.5	21.8		31.5	3.4
61.79	50.4											1036	0.133832	0.077917	0.084404								32	25.8		32	13.4
63.93	45.58											1035	0.135613	0.079474	0.086146								32.5	29		32.5	20.5
66.14	40.93											1034	0.137402	0.081033	0.087851								33	31.4		33	25.8
68.43	36.51											1033	0.139143	0.082633	0.089579								33.5	33.2		33.5	29.9
70.79	32.34											1032	0.140914	0.084225	0.091386								34	34.6		34	33
73.24	28.46											1031	0.142773	0.085882	0.093239								34.5	35.7		34.5	36
75.78	24.86											1030	0.144664	0.087571	0.095121								35	36.1		35	38
78.4	21.58											1029	0.146557	0.089277	0.09702								35.5	26		35.5	39.9
81.11	18.6											1028	0.148453	0.091009	0.098932								36	20.6		36	41.1
83.92	15.92											1027	0.150431	0.092771	0.100903								36.5	15.8		36.5	37.9
86.82	13.53											1026	0.152353	0.094501	0.102812								37	11.6		37	28.6
89.82	11.42											1025	0.15432	0.096278	0.104779								37.5	8.6		37.5	22.2
92.93	9.58											1024	0.156336	0.098109	0.106797								38	6.2		38	17.2
96.15	7.97											1023	0.15833	0.099939	0.10876								38.5	4.5		38.5	13.2
99.47	6.59											1022	0.160307	0.101755	0.11082								39	2.7		39	9.8
102.91	5.42											1021	0.162307	0.103594	0.112901								39.5	1.4		39.5	7.2
106.47	4.42											1020	0.164309	0.105448	0.11499								40	0.6		40	5.1
110.16	3.58											1019	0.166319	0.107333	0.117093								40.5	8.1		40.5	3.2
113.97	2.88											1018	0.168354	0.10927	0.119221								41	15.6		41	1.7
117.91	2.3											1017	0.170419	0.111251	0.121336								41.5	22		41.5	0.4
121.99	1.83											1016	0.172491	0.113201	0.123516								42	24.7		42	11.7
126.21	1.44											1015	0.174581	0.115185	0.125722								42.5	27.7		42.5	19
130.58	1.13											1014	0.176662	0.117191	0.127931								43	30.1		43	24.7
135.1	0.88											1013	0.178709	0.119183	0.130126								43.5	32.4		43.5	29.5
139.77	0.68											1012	0.180773	0.121185	0.132311								44	33.2		44	32.2
144.6	0.52											1011	0.18284	0.123232	0.134541								44.5	33.7		44.5	34.5
149.61	0.39											1010	0.184968	0.12529	0.136788								45	34.8		45	36.6
154.78	0.3											1009	0.187093	0.127368	0.139042								45.5	27.7		45.5	38.5
160.14	0.22											1008	0.189167	0.129484	0.141312								46	21		46	40.1
165.68	0.17											1007	0.191343	0.131641	0.143661								46.5	16		46.5	40.5
171.41	0.12											1006	0.193564	0.133886	0.146025								47	12		47	41.4
177.34	0.09											1005	0.19576	0.136048	0.148357								47.5	8.9		47.5	31.6
183.48	0.07											1004	0.197928	0.138171	0.150704								48	6.5		48	24.5
189.82	0.05											1003	0.200073	0.140317	0.153084								48.5	4.7		48.5	19.1
196.39	0.03											1002	0.202196	0.142479	0.155381								49	3.2		49	14.6
												1001	0.204251	0.144629	0.157706								49.5	2.1		49.5	11
												1000	0.206355	0.146769	0.160046								50	1.4		50	8.1
												999	0.208441	0.148942	0.162415											50.5	5.4
												998	0.210478	0.151166	0.1648											51	3.4
												997	0.212542	0.153392	0.167144											51.5	1.8
												996	0.214642	0.155627	0.1695											52	0.4
												995	0.216743	0.157812	0.171821
												994	0.218857	0.159991	0.174156
												993	0.220978	0.162199	0.17652
												992	0.223073	0.164449	0.178884
												991	0.225112	0.166662	0.181245
												990	0.227151	0.168884	0.183622
												989	0.229173	0.171102	0.185997
												988	0.231185	0.173327	0.188372
												987	0.233211	0.175594	0.19078
												986	0.2352	0.177778	0.193131
												985	0.237192	0.180007	0.195524
												984	0.239215	0.182283	0.197928
												983	0.241251	0.184579	0.200324
												982	0.243254	0.186856	0.202708
												981	0.245199	0.189114	0.205058
												980	0.247166	0.191335	0.207401
												979	0.249118	0.193541	0.209734
												978	0.251016	0.195737	0.212055
												977	0.252844	0.197928	0.214364
												976	0.254707	0.200096	0.216655
												975	0.256583	0.202327	0.21899
												974	0.25846	0.204546	0.221336
												973	0.260325	0.206748	0.223682
												972	0.262169	0.208956	0.226025
												971	0.263976	0.211214	0.228385
												970	0.26581	0.213418	0.230712
												969	0.267578	0.215547	0.232994
												968	0.269304	0.217658	0.235249
												967	0.27103	0.219802	0.237493
												966	0.272766	0.22196	0.239723
												965	0.274466	0.224089	0.241945
												964	0.276092	0.226164	0.244106
												963	0.277677	0.22818	0.246222
												962	0.279261	0.230172	0.24832
												961	0.280881	0.232258	0.250432
												960	0.282477	0.234318	0.252603
												959	0.284066	0.23635	0.254779
												958	0.285632	0.238351	0.256923
												957	0.287153	0.240331	0.259032
												956	0.288612	0.242334	0.261173
												955	0.290127	0.244395	0.263325
												954	0.291632	0.24638	0.265418
												953	0.29312	0.248331	0.267507
												952	0.294589	0.250271	0.269592
												951	0.296036	0.252196	0.271615
												950	0.297397	0.254081	0.273587
												949	0.298786	0.255998	0.275566
												948	0.300114	0.257837	0.277486
												947	0.301383	0.259593	0.279333
												946	0.302643	0.261314	0.281115
												945	0.303907	0.263095	0.28298
												944	0.305056	0.264779	0.284708
												943	0.306187	0.266456	0.286475
												942	0.307312	0.268127	0.288274
												941	0.308408	0.26977	0.290034
												940	0.309493	0.27147	0.29181
												939	0.3106	0.273155	0.293534
												938	0.311651	0.274784	0.295216
												937	0.312649	0.276357	0.29686
												936	0.31362	0.277885	0.298455
												935	0.314603	0.279447	0.300012
												934	0.315512	0.280922	0.301539
												933	0.31641	0.282346	0.303048
												932	0.31726	0.283741	0.304508
												931	0.318046	0.285126	0.305921
												930	0.318864	0.286471	0.307355
												929	0.319561	0.28776	0.308686
												928	0.320311	0.289044	0.310042
												927	0.321046	0.290292	0.311373
												926	0.321705	0.291496	0.312645
												925	0.322306	0.292729	0.313913
												924	0.322954	0.293932	0.315154
												923	0.323538	0.295071	0.316364
												922	0.324079	0.296182	0.317528
												921	0.324602	0.29729	0.318651
												920	0.325122	0.29838	0.319769
												919	0.325598	0.299409	0.320838
												918	0.326077	0.300446	0.321886
												917	0.326515	0.301424	0.322902
												916	0.326905	0.302321	0.323877
												915	0.327284	0.303182	0.32481
												914	0.327568	0.304076	0.325646
												913	0.327894	0.304956	0.326533
												912	0.328185	0.305749	0.327389
												911	0.328437	0.306487	0.328196
												910	0.328702	0.307282	0.328986
												909	0.328938	0.308043	0.329761
												908	0.329149	0.308719	0.330502
												907	0.329325	0.309375	0.331219
												906	0.329471	0.310024	0.331902
												905	0.329599	0.310653	0.332537
												904	0.329696	0.311228	0.333134
												903	0.329804	0.311818	0.333719
												902	0.329864	0.312348	0.334277
												901	0.329877	0.31283	0.334775
												900	0.329871	0.313294	0.335199
												899	0.329901	0.313664	0.335636
												898	0.329853	0.314098	0.336072
												897	0.329792	0.314465	0.336515
												896	0.32971	0.314788	0.33691
												895	0.329596	0.315117	0.337226
												894	0.329497	0.315441	0.337598
												893	0.329383	0.315715	0.337928
												892	0.329212	0.315929	0.338182
												891	0.329007	0.316125	0.338376
												890	0.328781	0.316332	0.338544
												889	0.328476	0.316523	0.338746
												888	0.328279	0.3167	0.338898
												887	0.327959	0.316739	0.338979
												886	0.327617	0.316754	0.339055
												885	0.327302	0.316799	0.339143
												884	0.326898	0.316753	0.339151
												883	0.326543	0.31674	0.339139
												882	0.326156	0.31671	0.339093
												881	0.325749	0.316659	0.339028
												880	0.325318	0.316569	0.338941
												879	0.324841	0.316401	0.338802
												878	0.324456	0.316281	0.33868
												877	0.323976	0.316087	0.338509
												876	0.323478	0.315893	0.338302
												875	0.322993	0.315689	0.338077
												874	0.322501	0.315395	0.337854
												873	0.321838	0.315095	0.337516
												872	0.321261	0.314729	0.337171
												871	0.320668	0.314361	0.336815
												870	0.320033	0.313993	0.336436
												869	0.319382	0.313597	0.336022
												868	0.318805	0.313212	0.335647
												867	0.318105	0.312703	0.335142
												866	0.317387	0.312191	0.334638
												865	0.316695	0.311696	0.334116
												864	0.316027	0.311194	0.333517
												863	0.315213	0.310628	0.332939
												862	0.314489	0.310065	0.332384
												861	0.313714	0.309442	0.331712
												860	0.312895	0.308785	0.330999
												859	0.31208	0.308124	0.330341
												858	0.311291	0.307371	0.329635
												857	0.310366	0.306632	0.328842
												856	0.309495	0.305875	0.32806
												855	0.308662	0.30512	0.327264
												854	0.3078	0.304368	0.326421
												853	0.30682	0.303523	0.325556
												852	0.305935	0.302685	0.324743
												851	0.305024	0.301814	0.323831
												850	0.304082	0.300935	0.322857
												849	0.303115	0.300038	0.321869
												848	0.302127	0.299022	0.320891
												847	0.301121	0.298083	0.319886
												846	0.300092	0.29713	0.318848
												845	0.2991	0.296121	0.317787
												844	0.298126	0.295058	0.316698
												843	0.297037	0.294004	0.315552
												842	0.295956	0.2929	0.314393
												841	0.29492	0.29182	0.313246
												840	0.293849	0.290693	0.312045
												839	0.292729	0.289518	0.310809
												838	0.291609	0.288366	0.309634
												837	0.290522	0.287154	0.308416
												836	0.289386	0.285891	0.307126
												835	0.288265	0.284712	0.30588
												834	0.287167	0.283567	0.304643
												833	0.286063	0.282298	0.303293
												832	0.284895	0.280978	0.301901
												831	0.283787	0.279751	0.300611
												830	0.282603	0.278457	0.299257
												829	0.281382	0.277099	0.297847
												828	0.280227	0.275752	0.296452
												827	0.279083	0.274489	0.295051
												826	0.277998	0.273159	0.293687
												825	0.276854	0.271848	0.292303
												824	0.275699	0.270542	0.290911
												823	0.274597	0.269199	0.289535
												822	0.273475	0.267788	0.288142
												821	0.272403	0.266503	0.286749
												820	0.271304	0.265178	0.285335
												819	0.270207	0.263836	0.283942
												818	0.269139	0.26252	0.282593
												817	0.268057	0.261196	0.2812
												816	0.26704	0.259845	0.27976
												815	0.266041	0.258533	0.278368
												814	0.265027	0.257224	0.277027
												813	0.264001	0.255916	0.275726
												812	0.263044	0.25472	0.274463
												811	0.262117	0.253529	0.273162
												810	0.261204	0.252284	0.271923
												809	0.260312	0.251046	0.270701
												808	0.259461	0.249864	0.269499
												807	0.258707	0.248764	0.268402
												806	0.257999	0.247742	0.267257
												805	0.257291	0.246695	0.266196
												804	0.256623	0.245679	0.265153
												803	0.256008	0.244712	0.26413
												802	0.255433	0.243771	0.263204
												801	0.254896	0.24286	0.262296
												800	0.254445	0.242021	0.261474
												799	0.254044	0.241238	0.260711
												798	0.253693	0.240518	0.260006
												797	0.253416	0.239879	0.259376
												796	0.253265	0.239318	0.258889
												795	0.253073	0.238714	0.258364
												794	0.252962	0.238203	0.257882
												793	0.252963	0.237824	0.257517
												792	0.253052	0.237556	0.257316
												791	0.253206	0.237356	0.257092
												790	0.253495	0.237245	0.257023
												789	0.253821	0.237218	0.257053
												788	0.254227	0.237265	0.257165
												787	0.254772	0.237372	0.257357
												786	0.255351	0.237521	0.257667
												785	0.256035	0.23788	0.258078
												784	0.256872	0.238392	0.258626
												783	0.257802	0.238992	0.25928
												782	0.25878	0.239634	0.260011
												781	0.259938	0.240374	0.260894
												780	0.261117	0.241223	0.261882
												779	0.262431	0.242228	0.262983
												778	0.263817	0.243335	0.264174
												777	0.265248	0.24451	0.265455
												776	0.266896	0.245829	0.266918
												775	0.268594	0.247293	0.268503
												774	0.270424	0.248901	0.270244
												773	0.27234	0.250626	0.272128
												772	0.274329	0.252459	0.274139
												771	0.276472	0.254441	0.276279
												770	0.278632	0.256582	0.278584
												769	0.280917	0.25884	0.280918
												768	0.283272	0.261138	0.283337
												767	0.285718	0.263512	0.285903
												766	0.288389	0.266155	0.288661
												765	0.291008	0.2688	0.291469
												764	0.293709	0.271547	0.294373
												763	0.296432	0.274377	0.297362
												762	0.299217	0.277313	0.300464
												761	0.302204	0.280417	0.303745
												760	0.30513	0.283568	0.30706
												759	0.308105	0.286822	0.310501
												758	0.311115	0.290132	0.314041
												757	0.314164	0.293545	0.317697
												756	0.317253	0.297123	0.321478
												755	0.320395	0.300664	0.32522
												754	0.323587	0.304388	0.329105
												753	0.326808	0.308205	0.333061
												752	0.330046	0.312051	0.33707
												751	0.333293	0.315886	0.34113
												750	0.336594	0.319891	0.345224
												749	0.339799	0.323784	0.349258
												748	0.34287	0.327686	0.353298
												747	0.345904	0.331605	0.357386
												746	0.349	0.335504	0.361534
												745	0.352058	0.339334	0.36567
												744	0.354983	0.34319	0.369722
												743	0.357917	0.347106	0.373846
												742	0.360846	0.351072	0.378065
												741	0.363739	0.355056	0.382337
												740	0.366624	0.358998	0.386509
												739	0.369361	0.362914	0.390634
												738	0.372062	0.366768	0.394727
												737	0.37474	0.370586	0.398744
												736	0.377362	0.374371	0.402675
												735	0.379809	0.378054	0.406593
												734	0.382148	0.381618	0.410455
												733	0.384409	0.3851	0.414173
												732	0.386586	0.388536	0.417859
												731	0.388678	0.39192	0.421545
												730	0.390695	0.395171	0.425105
												729	0.392583	0.398392	0.428671
												728	0.394372	0.401465	0.432041
												727	0.396067	0.404445	0.435351
												726	0.397681	0.40736	0.43862
												725	0.399231	0.410208	0.441732
												724	0.400656	0.41295	0.444716
												723	0.40192	0.415536	0.44755
												722	0.403116	0.417993	0.450275
												721	0.404238	0.420339	0.452904
												720	0.405221	0.422585	0.455441
												719	0.406103	0.424614	0.4579
												718	0.406865	0.426574	0.460216
												717	0.407539	0.428415	0.462367
												716	0.408093	0.430074	0.464381
												715	0.408491	0.431523	0.466302
												714	0.408887	0.433006	0.468035
												713	0.409087	0.43426	0.46967
												712	0.40919	0.435397	0.471177
												711	0.409246	0.436421	0.472571
												710	0.409269	0.437324	0.473884
												709	0.409166	0.438165	0.475116
												708	0.408929	0.438807	0.47612
												707	0.408569	0.439314	0.477035
												706	0.408127	0.439737	0.477847
												705	0.407633	0.440079	0.478521
												704	0.407054	0.440162	0.479042
												703	0.406374	0.440179	0.4795
												702	0.405644	0.440118	0.479836
												701	0.40486	0.439946	0.480072
												700	0.404005	0.439664	0.480219
												699	0.403039	0.439327	0.480218
												698	0.401983	0.438776	0.480047
												697	0.400904	0.438149	0.479868
												696	0.3998	0.437476	0.479583
												695	0.398636	0.436746	0.479154
												694	0.397325	0.435897	0.478651
												693	0.396047	0.434915	0.478029
												692	0.394668	0.43388	0.477394
												691	0.393244	0.432757	0.47666
												690	0.391805	0.431563	0.475818
												689	0.390347	0.430371	0.47494
												688	0.388876	0.429082	0.474035
												687	0.387337	0.427705	0.472925
												686	0.385768	0.426266	0.471754
												685	0.384169	0.424772	0.470561
												684	0.382516	0.423217	0.469307
												683	0.380873	0.421661	0.468007
												682	0.379225	0.420071	0.466667
												681	0.377541	0.41842	0.465208
												680	0.375813	0.416718	0.463674
												679	0.374059	0.414988	0.462141
												678	0.372379	0.41323	0.460512
												677	0.3706	0.411341	0.458842
												676	0.368781	0.409469	0.45712
												675	0.366942	0.407587	0.455318
												674	0.365088	0.405651	0.453442
												673	0.363195	0.40365	0.451584
												672	0.361384	0.401659	0.449641
												671	0.359484	0.399701	0.447653
												670	0.357585	0.397687	0.445645
												669	0.35575	0.395617	0.44363
												668	0.353953	0.393654	0.441586
												667	0.352059	0.391542	0.439465
												666	0.350205	0.389442	0.437284
												665	0.348374	0.387355	0.435098
												664	0.346543	0.385252	0.432921
												663	0.344684	0.383079	0.430729
												662	0.342725	0.380877	0.428471
												661	0.340869	0.378746	0.426245
												660	0.339089	0.376689	0.424051
												659	0.337328	0.374658	0.421864
												658	0.335534	0.372582	0.419649
												657	0.333908	0.370576	0.417505
												656	0.332297	0.368639	0.415417
												655	0.330708	0.366775	0.413384
												654	0.329109	0.364895	0.411329
												653	0.327556	0.363016	0.409284
												652	0.326133	0.361364	0.407424
												651	0.324791	0.359749	0.405619
												650	0.323604	0.358246	0.403929
												649	0.322506	0.356854	0.402379
												648	0.321443	0.355567	0.400964
												647	0.320491	0.354425	0.399651
												646	0.319663	0.353399	0.3985
												645	0.318943	0.352521	0.397524
												644	0.31834	0.351806	0.396714
												643	0.317851	0.351235	0.396036
												642	0.317461	0.350738	0.39541
												641	0.317168	0.350438	0.394971
												640	0.317019	0.350299	0.394721
												639	0.31698	0.350273	0.394645
												638	0.31703	0.350353	0.394703
												637	0.317179	0.350598	0.394819
												636	0.317365	0.350952	0.395103
												635	0.317632	0.351421	0.39553
												634	0.317969	0.351966	0.396068
												633	0.318344	0.352565	0.396648
												632	0.318705	0.353209	0.397179
												631	0.3192	0.353917	0.397895
												630	0.319564	0.354666	0.398552
												629	0.319883	0.355376	0.399194
												628	0.320209	0.356054	0.399844
												627	0.320555	0.356749	0.400498
												626	0.320762	0.357368	0.400948
												625	0.320868	0.357868	0.401356
												624	0.320853	0.358239	0.401666
												623	0.320724	0.358489	0.401827
												622	0.320494	0.358635	0.401814
												621	0.320116	0.358662	0.401671
												620	0.319563	0.358411	0.401228
												619	0.318793	0.357947	0.400585
												618	0.317865	0.3573	0.3997
												617	0.316822	0.356473	0.39854
												616	0.315509	0.355326	0.397184
												615	0.313971	0.353937	0.395483
												614	0.312288	0.352333	0.39355
												613	0.31042	0.350479	0.391344
												612	0.308349	0.348365	0.388852
												611	0.306123	0.34603	0.386136
												610	0.303536	0.343335	0.383034
												609	0.300838	0.340443	0.37961
												608	0.297958	0.337282	0.375916
												607	0.294854	0.333823	0.371971
												606	0.291549	0.330117	0.367736
												605	0.288058	0.326084	0.363088
												604	0.284459	0.321923	0.35828
												603	0.280643	0.317513	0.353285
												602	0.27661	0.312857	0.348101
												601	0.272476	0.308094	0.342763
												600	0.26822	0.303119	0.337165
												599	0.263842	0.298061	0.331461
												598	0.259364	0.292853	0.325645
												597	0.254821	0.287545	0.319727
												596	0.250254	0.282245	0.313728
												595	0.245666	0.276769	0.307543
												594	0.241011	0.271304	0.301432
												593	0.236299	0.265742	0.295159
												592	0.231559	0.260111	0.288783
												591	0.22683	0.254487	0.282469
												590	0.222135	0.248885	0.276197
												589	0.217421	0.243244	0.269895
												588	0.212652	0.237567	0.263562
												587	0.207909	0.231909	0.257289
												586	0.203265	0.226333	0.251161
												585	0.19862	0.220877	0.245111
												584	0.194031	0.215535	0.239231
												583	0.189629	0.210342	0.233418
												582	0.185381	0.205295	0.227774
												581	0.181219	0.200367	0.222356
												580	0.177071	0.195516	0.21706
												579	0.173177	0.190874	0.2119
												578	0.169308	0.186269	0.206721
												577	0.16548	0.181713	0.201637
												576	0.161724	0.177242	0.196708
												575	0.15806	0.172909	0.191872
												574	0.154499	0.168674	0.187081
												573	0.15103	0.164509	0.182387
												572	0.147637	0.160452	0.177891
												571	0.144321	0.156518	0.173587
												570	0.141103	0.152675	0.169349
												569	0.138005	0.148897	0.165288
												568	0.134944	0.145318	0.16131
												567	0.131991	0.141832	0.157415
												566	0.129151	0.138399	0.153605
												565	0.12638	0.135034	0.149875
												564	0.123696	0.131836	0.146294
												563	0.121083	0.128646	0.142683
												562	0.118507	0.125511	0.139167
												561	0.115962	0.122437	0.135742
												560	0.113457	0.119416	0.132368
												559	0.111106	0.116506	0.129265
												558	0.108758	0.113675	0.126038
												557	0.106497	0.110893	0.122924
												556	0.104306	0.108168	0.119946
												555	0.102162	0.105512	0.117062
												554	0.100166	0.102934	0.114246
												553	0.098123	0.100424	0.111506
												552	0.096161	0.09799	0.108845
												551	0.094251	0.095591	0.106261
												550	0.092457	0.093307	0.103837
												549	0.090901	0.091199	0.101486
												548	0.089356	0.089153	0.099187
												547	0.087889	0.087184	0.097015
												546	0.086491	0.085256	0.094936
												545	0.085144	0.083365	0.092914
												544	0.083828	0.081583	0.090929
												543	0.082738	0.079938	0.089168
												542	0.081637	0.078304	0.087414
												541	0.080575	0.076738	0.085726
												540	0.079593	0.075267	0.084141
												539	0.078707	0.073871	0.082649
												538	0.077919	0.072473	0.081217
												537	0.077236	0.071288	0.079933
												536	0.076632	0.070214	0.078778
												535	0.076096	0.069191	0.077698
												534	0.075631	0.068196	0.076616
												533	0.075267	0.06728	0.075694
												532	0.074953	0.066448	0.074817
												531	0.074732	0.065716	0.074039
												530	0.07461	0.065052	0.073363
												529	0.074561	0.064407	0.072751
												528	0.074475	0.063852	0.072165
												527	0.074534	0.06337	0.071686
												526	0.074625	0.062959	0.071298
												525	0.07479	0.06262	0.070975
												524	0.075078	0.062338	0.070692
												523	0.075237	0.062012	0.070482
												522	0.075635	0.061851	0.07034
												521	0.076101	0.061786	0.070304
												520	0.076594	0.061767	0.070343
												519	0.07711	0.061755	0.070402
												518	0.077669	0.061745	0.070423
												517	0.078306	0.061888	0.070664
												516	0.078936	0.062089	0.070902
												515	0.079603	0.062287	0.071191
												514	0.080355	0.062475	0.071579
												513	0.081214	0.062777	0.072013
												512	0.081991	0.063171	0.07243
												511	0.082828	0.063566	0.072855
												510	0.08369	0.063951	0.073342
												509	0.084555	0.064317	0.073889
												508	0.085435	0.064646	0.074406
												507	0.086381	0.065113	0.07496
												506	0.087323	0.065619	0.075605
												505	0.088305	0.06615	0.076275
												504	0.089288	0.066667	0.076913
												503	0.090154	0.067108	0.077486
												502	0.091094	0.067593	0.078136
												501	0.092053	0.06821	0.078804
												500	0.092986	0.068763	0.079461
												499	0.09391	0.069253	0.080122
												498	0.094873	0.069799	0.080829
												497	0.095629	0.07018	0.081391
												496	0.096581	0.070713	0.082024
												495	0.097469	0.071185	0.082646
												494	0.098296	0.071622	0.08323
												493	0.099157	0.072121	0.083779
												492	0.099896	0.072402	0.084295
												491	0.100662	0.072795	0.084829
												490	0.101398	0.073193	0.085314
												489	0.102135	0.073561	0.085794
												488	0.102903	0.073895	0.08632
												487	0.103589	0.074244	0.086804
												486	0.104247	0.074507	0.087219
												485	0.104913	0.074754	0.087584
												484	0.105587	0.074986	0.087954
												483	0.106242	0.075202	0.088357
												482	0.10681	0.075425	0.088745
												481	0.107484	0.075611	0.089123
												480	0.108087	0.075812	0.089471
												479	0.108671	0.076002	0.089751
												478	0.109256	0.076175	0.089998
												477	0.109821	0.076355	0.090305
												476	0.110453	0.076523	0.090633
												475	0.110973	0.076617	0.090874
												474	0.111596	0.076762	0.091159
												473	0.112256	0.076925	0.091468
												472	0.112815	0.077039	0.091735
												471	0.113394	0.077219	0.091977
												470	0.113998	0.077356	0.092206
												469	0.114591	0.077443	0.092425
												468	0.115192	0.07754	0.09269
												467	0.115809	0.077682	0.093004
												466	0.11639	0.077829	0.093228
												465	0.117052	0.078021	0.093511
												464	0.117653	0.078192	0.093782
												463	0.118294	0.07833	0.094053
												462	0.119076	0.078444	0.094342
												461	0.119635	0.078573	0.094536
												460	0.120355	0.078788	0.094845
												459	0.121092	0.079011	0.095152
												458	0.121781	0.079177	0.095418
												457	0.122397	0.079213	0.095656
												456	0.12318	0.0795	0.095962
												455	0.123979	0.07975	0.096293
												454	0.124711	0.079893	0.096577
												453	0.125395	0.079974	0.096816
												452	0.126288	0.08031	0.097187
												451	0.127385	0.080674	0.097781
												450	0.128185	0.080909	0.098141
												449	0.129014	0.081253	0.098548
												448	0.130119	0.08177	0.099138
												447	0.131391	0.082134	0.099602
												446	0.132316	0.082526	0.100226
												445	0.133509	0.082963	0.100885
												444	0.13487	0.083552	0.101588
												443	0.136233	0.084254	0.102318
												442	0.137458	0.084922	0.103066
												441	0.139085	0.085574	0.104179
												440	0.140621	0.086463	0.105216
												439	0.142243	0.087413	0.106273
												438	0.143886	0.088382	0.107361
												437	0.145476	0.08938	0.108484
												436	0.14721	0.090448	0.109718
												435	0.149154	0.091655	0.111157
												434	0.150989	0.092765	0.112507
												433	0.152924	0.09399	0.113888
												432	0.154982	0.095415	0.115379
												431	0.156838	0.096858	0.116921
												430	0.158924	0.09806	0.118555
												429	0.161093	0.099491	0.120222
												428	0.163109	0.100993	0.121876
												427	0.165025	0.102483	0.123528
												426	0.167078	0.10396	0.125239
												425	0.169409	0.105714	0.127165
												424	0.171469	0.107151	0.128851
												423	0.173506	0.108523	0.130513
												422	0.175579	0.109996	0.132214
												421	0.17767	0.111587	0.13394
												420	0.179662	0.112947	0.135571
												419	0.181768	0.114639	0.137471
												418	0.183896	0.116082	0.139215
												417	0.185871	0.117382	0.140812
												416	0.18776	0.118691	0.142351
												415	0.189919	0.120126	0.14397
												414	0.192125	0.121698	0.145763
												413	0.194365	0.123219	0.147755
												412	0.196547	0.124762	0.14966
												411	0.198706	0.126334	0.1515
												410	0.200978	0.127896	0.153525
												409	0.203497	0.129528	0.155463
												408	0.206094	0.131609	0.157788
												407	0.208697	0.13363	0.160315
												406	0.211366	0.135534	0.162894
												405	0.214189	0.137504	0.165396
												404	0.21681	0.139703	0.167784
												403	0.219646	0.141811	0.170603
												402	0.222794	0.144113	0.173544
												401	0.225932	0.146542	0.17645
												400	0.228652	0.148813	0.179142
												399	0.234052	0.152098	0.183814
												398	0.2376	0.154991	0.187868
												397	0.240999	0.157763	0.190862
												396	0.244931	0.16109	0.194611
												395	0.248471	0.164457	0.199179
												394	0.252919	0.16754	0.203447
												393	0.256696	0.1702	0.207211
												392	0.260514	0.173046	0.211437
												391	0.264418	0.176007	0.215694
												390	0.268245	0.179497	0.219643
												389	0.271987	0.185184	0.223994
												388	0.276813	0.188797	0.229675
												387	0.281155	0.193108	0.234916
												386	0.285176	0.196807	0.239494
												385	0.289383	0.200092	0.244094
												384	0.294252	0.205108	0.250193
												383	0.298459	0.210083	0.255257
												382	0.302171	0.214335	0.26054
												381	0.306304	0.218459	0.265684
												380	0.310624	0.222551	0.270646
												379	0.314441	0.226793	0.276225
												378	0.318126	0.231517	0.28202
												377	0.321653	0.235832	0.287272
												376	0.325124	0.239681	0.291599
												375	0.328463	0.24333	0.295694
												374	0.331711	0.247379	0.301006
												373	0.334235	0.250469	0.305624
												372	0.337273	0.254239	0.309411
												371	0.341276	0.257757	0.313724
												370	0.344827	0.260941	0.31831
												369	0.346802	0.264109	0.322505
												368	0.351787	0.26822	0.326794
												367	0.354126	0.271179	0.329794
												366	0.357612	0.275449	0.334904
												365	0.361834	0.279915	0.341046
												364	0.365497	0.283304	0.346202
												363	0.368746	0.288149	0.350424
												362	0.373725	0.292242	0.356301
												361	0.378864	0.297496	0.362878
												360	0.383312	0.30308	0.369191
												359	0.387642	0.308981	0.375726
												358	0.392607	0.314528	0.382414
												357	0.397799	0.321048	0.390983
												356	0.402903	0.327885	0.398892
												355	0.408461	0.335064	0.406809
												354	0.41461	0.342727	0.415386
												353	0.42047	0.351241	0.424568
												352	0.426937	0.358861	0.434086
												351	0.432074	0.366547	0.443554
												350	0.436923	0.374895	0.453138
												349	0.442248	0.384005	0.463006
												348	0.447885	0.393157	0.473357
												347	0.453525	0.401775	0.483812
												346	0.458068	0.41014	0.494291
												345	0.462454	0.418519	0.504296
												344	0.467015	0.427072	0.513642
												343	0.471006	0.435633	0.522545
												342	0.473494	0.441889	0.530586
												341	0.475354	0.448002	0.537318
												340	0.476787	0.45335	0.543335
												339	0.477574	0.457953	0.54863
												338	0.477538	0.46191	0.552973
												337	0.477294	0.463767	0.555736
												336	0.475765	0.464637	0.556573
												335	0.473792	0.465859	0.558016
												334	0.471657	0.46572	0.558185
												333	0.469496	0.463892	0.556581
												332	0.467323	0.462286	0.555192
												331	0.464011	0.459886	0.552565
												330	0.460306	0.456811	0.549606
												329	0.456668	0.45363	0.545847
												328	0.453165	0.450208	0.541853
												327	0.449625	0.44597	0.538822
												326	0.447056	0.442563	0.534335
												325	0.443717	0.438334	0.529395
												324	0.440479	0.433999	0.52508
												323	0.437343	0.429891	0.521121
												322	0.433938	0.425951	0.51663
												321	0.430521	0.420621	0.511245
												320	0.427893	0.416637	0.507222
												319	0.425303	0.412305	0.502149
												318	0.422626	0.407799	0.496737
												317	0.420031	0.403716	0.492228
												316	0.418264	0.400257	0.488245
												315	0.416733	0.396772	0.484412
												314	0.415322	0.393286	0.480513
												313	0.414077	0.389994	0.47687
												312	0.413073	0.387048	0.473869
												311	0.412426	0.384423	0.4719
												310	0.412759	0.383348	0.469207
												309	0.413049	0.382227	0.467787
												308	0.414007	0.381771	0.467177
												307	0.415898	0.38228	0.467061
												306	0.418004	0.383069	0.467784
												305	0.420303	0.385249	0.468666
												304	0.423118	0.388448	0.470484
												303	0.426666	0.39275	0.47329
												302	0.430858	0.39823	0.476986
												301	0.435295	0.404958	0.48134
												300	0.440495	0.413727	0.486654

## Sheet: Figure 3
Fig. 3h
Group	Cy5-HSA			Cy5-HSA@BPY			p between formulations
Control	100	100	100	100	100	100
4 C	22	21.6782	21.2605	5.9	5.98828	5.39535	<0.0001
mB-CD	40.6	40.6347	40.2034	24	36.2063	35.34	0.09
Genistein	77.3	78.1911	75.0857	73.5	82.2181	71.9114	0.78
Dynasore	34.6	34.2643	33.0377	39.7	41.9836	39.6412	0.002
Chloroquine	63.1	62.812	60.1514	57.3	60.0094	54.0642	0.067
Chlorpromazine	93.5	95.5907	95.1874	65.6	66.5791	60.1417	0.00012
Amiloride	83.8	84.1692	80.9625	79.8	81.5615	74.3477	0.139
Fig. 3i
Group	Cy5-HSA			Cy5-HSA@BPY			p between formulations
Control	100	100	100	100	100	100
4 C	23.8	23.7468	30.4908	19.7	22.9333	25.9655	0.336
mB-CD	59.6	55.815	64.2362	35.7	40.7339	44.4091	0.00503
Genistein	65.2	65.5157	68.0064	69.3	75.3039	79.4403	0.05163
Dynasore	45.9	43.2113	49.4932	37.2	38.0321	33.0944	0.01316
Chloroquine	56.6	59.6015	63.836	33.1	35.2324	37.7949	0.0006
Chlorpromazine	95.1	98.2149	104.322	54.3	61.8238	65.9517	0.0009
Amiloride	85.9	87.7479	92.4595	80.9	82.3089	80.5909	0.021
Fig. 3j
Group of MCF-7	Cy5-HSA			Cy5-HSA@BPY			p between formulations
Simvastatin	78.7	81.1928	78.8481	19.3	23.7426	26.7692	<0.0001
mβ-CD	40.6	40.6347	40.2034	24	36.2063	35.34	0.0935
F-alb	110.9	110.022	109.96	68.5	73.0643	72.1278	<0.0001
M-alb	107	106.632	107.319	74.5	76.9047	77.3904	<0.0001
Group of 4T1	Cy5-HSA			Cy5-HSA@BPY			p between formulations
Simvastatin	78.8	77.2614	75.8822	43.8	41.8246	40.7349	<0.0001
mβ-CD	59.6	55.815	64.2362	35.7	40.7339	44.4091	0.00503
F-alb	113.3	112.033	111.146	84.9	82.9147	81.9023	<0.0001
M-alb	102.7	103.64	107.873	88.8	100.48	95.7689	0.06
p between cells	Cy5-HSA	Cy5-HSA@BPY
Simvastatin	0.12397	0.00131
mβ-CD	0.00135	0.14559
F-alb	0.05469	0.00188
M-alb	0.23354	0.0059

## Sheet: Figure 4
Fig. 4a														Fig. 4b
	MCF-7				4T1				B16						MCF-7				4T1				B16
0	96.4882	100.288	100.518	102.706	90.684	94.772	110.338	104.206	96.7155	99.5308	100.938	102.815		0	97.075	99.6344	100.914	102.377	94.3157	102.384	102.584	100.717	99.4637	99.5899	100.347	100.599
20	103.397	104.433	104.893	105.354	96.7374	102.555	104.049	98.1525	87.566	91.5543	92.9619	100.938		20	89.0311	94.1499	94.1499	95.6124	102.117	108.051	106.051	99.2499	99.9685	100.978	102.114	102.744
50	100.633	102.821	103.512	105.354	82.6651	100.747	114.112	108.215	90.1466	93.9003	99.2962	100.469		50	92.6874	93.4186	96.1609	107.313	103.251	96.2494	96.5161	99.1165	98.959	100.473	101.23	103.249
100	100.403	100.633	102.015	108.808	82.272	94.9292	91.3915	94.3003	95.5425	95.7771	96.2463	96.9501		100	84.2779	92.1389	93.7843	125.229	103.851	107.185	107.585	110.652	106.151	106.909	108.297	114.227
200	92.228	93.84	103.627	115.371	89.5833	81.0928	85.0236	90.6053	92.9619	94.3695	103.754	111.73		200	91.5905	138.94	102.925		102.85	105.451	101.984	106.651	105.016	105.394	106.278	108.675
500	97.985	98.3305	100.403	109.499	92.6494	78.8129	93.5142	86.2814	90.8504	100.938	101.408	105.396		500	90.4936	126.691	125.411	119.196	96.7828	91.1819	95.716	101.25	86.0883	86.4669	86.9716	89.4953
Fig. 4c														Fig. 4d
	MCF-7				4T1				B16						MCF-7				4T1				B16
0	103.575	93.6652	97.6471	105.113	107.956	99.4896	100.57	91.9844	98.1105	108.88	99.4332	93.5758		0	91.6687	99.4032	113.058	95.8701	87.8661	105.23	103.975	102.929	93.8462	94.7826	109.766	101.605
0 + NIR	96.4253	90.7692	92.5792	100.95	95.767	90.063	95.9472	98.1087	87.2461	84.3174	87.8129	88.1908		0 + NIR	81.0695	86.8942	99.4987	91.0002	95.3975	107.218	102.615	106.799	102.542	105.485	104.548	95.7191
5	94.6154	93.1674	93.9367	83.8914	98.529	96.3675	97.5683	108.016	90.7416	85.7345	88.2853	78.4601		5	93.6739	92.0506	70.4703	82.9792	95.1883	107.008	89.0167	89.9582	100.134	98.1271	82.0736	92.3746
10	51.448	39.3213	53.4389	33.3937	45.692	41.1288	39.8079	60.8826	56.0699	34.6245	51.3462	31.3179		10	35.2351	37.8133	35.999	32.9434	40.8996	46.7573	19.9791		33.1104	36.1873	36.5886	34.8495
20	0.452489	2.89593	0.316742	6.96833	1.56109	9.12639	1.68118	6.36446	0.99197	4.95985		5.62116		20	7.54357	4.39246	4.77441	5.92027	1.88285	1.67364	1.98745	1.88285	3.81271	5.01672	0.735786	4.21405
50	1.08597	0.40724	3.66516	1.49321	0.840588	0.060042	7.5653	2.40168	5.05432	2.50354	6.188	6.47142		50	6.68417	6.20673	7.73454	5.44283	5.54393	3.34728	4.49791	2.82427	5.8194	7.02341	2.87625	3.41137
p v.s. 0	MCF-7	4T1	B16											p v.s. 0	MCF-7	4T1	B16
0 + NIR	0.21587	0.22221	0.00769											0 + NIR	0.13621	0.56258	0.64638
5	0.0572	0.97822	0.0144											5	0.11508	0.44824	0.25925
10	<0.0001	<0.0001	0.000175											10	<0.0001	0.0006	<0.0001
20	<0.0001	<0.0001	<0.0001											20	<0.0001	<0.0001	<0.0001
50	<0.0001	<0.0001	<0.0001											50	<0.0001	<0.0001	<0.0001

## Sheet: Figure 5
Fig. 5d
Time (min)	BPY@HSA					Mean	SD	BPY-HSA					Mean	SD	BPY					Mean	SD	PBS					Mean	SD
0	35.9	36.5	34.7	36.2	35.3	35.72	0.722496	35.1	36.5	36.3	36.3	35.8	36	0.565685	35.5	36.8	36.8	36.2	36.9	36.44	0.594138	35.3	35.1	34.8	35.2	36.1	35.3	0.484768
1	45.2	44.1	43.7	44.3	44.2	44.3	0.552268	39.6	41.2	40.5	41.8	41.5	40.92	0.881476	40.9	41.6	40.8	41	40.1	40.88	0.535724	40.5	39.4	41.4	39.6	40.6	40.3	0.812404
2	47.8	45.8	46.1	45.6	44.6	45.98	1.16276	41.8	39.9	42.7	43.3	42.4	42.02	1.30269	41.6	42.3	42.6	42.3	41.7	42.1	0.430116	41.8	41.7	42.9	42	42.3	42.14	0.482701
3	48.1	46.3	47.5	47	47.4	47.26	0.665582	41.8	41	42.1	43.5	41.9	42.06	0.907193	42	42.6	42.9	43.5	41.7	42.54	0.71624	42.2	42.2	43.9	43.5	43.5	43.06	0.801873
4	48.7	46.1	46.9	47	48	47.34	1.01637	43.6	40.1	42.4	43.7	42.1	42.38	1.45842	42.4	43.1	42.7	43.2	41.9	42.66	0.531977	42.1	42.4	44.3	42.1	43.6	42.9	0.997497
5	50.2	43.3	47.2	48.1	49.2	47.6	2.65612	43.7	41	42.8	42.7	41.4	42.32	1.10318	41.9	43.3	43.1	44.8	42.2	43.06	1.1371	42.3	43.7	44	41.7	43.7	43.08	1.01587
6	50.1	45.8	48.2	51.6	49.6	49.06	2.19043	42.7	42.5	42.7	42.1	41.7	42.34	0.43359	41.5	43.4	42.8	43.3	42.1	42.62	0.810555	42.5	43.7	43.2	41.3	42.3	42.6	0.916515
7	52	44.1	46.6	53.4	50.8	49.38	3.89384	42.4	40.7	42.1	42.1	41	41.66	0.756968	41.3	42	43.1	43.6	41.1	42.22	1.09864	42.3	42.9	43.9	41.8	42.3	42.64	0.804984
8	53.4	46.9	49.2	49.2	51.3	50	2.45662	41.8	42.5	41.7	42.7	41.5	42.04	0.527257	41.2	41.9	43	42.9	40.1	41.82	1.21532	41.6	42.4	43.5	41.7	41.9	42.22	0.779102
9	53.6	49.4	50.1	49.1	52.8	51	2.06034	41.6	42.6	41.7	42.5	41.5	41.98	0.526308	40.9	42.8	42.7	41.9	40.9	41.84	0.926283	41.7	42.6	42.3	41.6	41.8	42	0.430116
10	54.1	52.1	51.5	49.1	53.2	52	1.90526	41	41.8	41.6	42.9	41.1	41.68	0.759605	41	42.4	41.8	43.1	40.2	41.7	1.14018	42	41.9	42.7	41.6	41.6	41.96	0.450555
p v.s. PBS	<0.0001							0.49851							0.648
Fig. 5e	Supplementary Fig. 31
Time (Day)	PBS					Mean	SD	BPY					Mean	SD	BPY@HSA					Mean	SD	PBS + L					Mean	SD	BPY + L					Mean	SD	BPY-HSA + L					Mean	SD	BPY@HSA + L					Mean	SD
0	120.269	110.345	98.8555	126.241	99.2048	110.983	12.3009	118.604	125.159	121.323	119.301	101.661	117.21	9.05801	95.5273	84.1583	74.9792	84.3322	75.8243	82.9643	8.30462	167.322	109.217	75.7217	62.9775	89.4398	100.936	40.8792	103.651	108.283	109.662	91.2618	97.5137	102.074	7.68629	121.098	117.245	108.806	102.942	93.506	108.719	11.0764	117.431	112.465	85.0779	121.188	138.136	114.86	19.2428
2	306.128	224.4	180.213	269.329	208.301	237.674	50.0718	212.957	293.315	212.137	220.633	178.87	223.582	42.1735	193.644	188.698	174.664	222.802	138.56	183.674	30.7087	288.428	188.651	191.775	162.46	172.161	200.695	50.4921	272.473	231.496	211.381	218.493	152.015	217.172	43.4284	209.731	266.424	236.364	251.662	194.574	231.751	29.5252	204.021	188.313	141.693	170.9	179.853	176.956	23.1843
4	504.426	381.78	131.839	367.276	270.126	331.089	139.052	316.013	539.463	306.621	270.905	259.286	338.458	114.839	391.613	374.901	240.329	359.215	349.923	343.196	59.6508	313.052	281.468	237.729	200.752	254.117	257.424	42.6706	377.302	357.328	486.321	312.515	214.458	349.585	98.9424	227.945	404.226	295.095	375.335	406.465	341.813	78.0184	79.6592	104.101	92.3721	212.153	248.441	147.345	77.2883
6	679.275	612.955	161.538	496.343	349.364	459.895	208.637	404.109	620.591	339.663	390.65	362.135	423.43	113.02	597.881	558.435	527.483	610.913	521.338	563.21	40.4046	337.426	408.225	337.179	220.126	285.833	317.758	69.8203	441.564	496.885	621.468	425.725	321.692	461.467	109.619	372.191	636.143	475.378	535.825	698.291	543.566	129.024	45.3427	0	0	93.6737	177.168	63.2369	74.5398
8	803.959	741.435	277.488	535.554	502.789	572.245	209.385	499.909	880.88	466.746	477.452	454.073	555.812	182.495	759.685	717.147	565.049	734.591	751.658	705.626	80.2728	400.512	618.353	367.2	315.436	375.878	415.476	117.569	530.616	725.908	952.398	584.793	408.596	640.462	208.286	550.569	675.011	721.555	610.048	860.128	683.462	118.093	60.4517	0	0	70.1033	0	26.111	35.9164
10	940.091	948.29	388.512	825.656	636.602	747.83	237.006	605.134	1034.78	533.817	690.827	569.755	686.863	203.026	1185.21	936.157	717.582	1129.07	827.45	959.094	197.614	525.017	750.63	409.981	528.157	490.421	540.841	126.579	814.169	812.851	1291.05	763.199	673.185	870.891	241.767	598.784	759.729	839.221	803.972	975.213	795.384	136.25	0	0	95.4967	0	0	19.0993	42.7074
12	1038.09	1124.49	533.36	880.839	813.646	878.085	228.753	659.18	1243.54	806.557	800.659	562.577	814.503	260.729	1275.2	1081.74	871.74	1035.75	940.643	1041.01	154.319	718.961	948.778	577.091	665.845	762.783	734.692	138.246	1020.71	879.784	1528.71	886.84	805.919	1024.39	292.366	696.11	945.288	999.455	927.408	1141.1	941.872	160.956	0	0	83.8706	0	0	16.7741	37.5081
14	1056.83	1288.98	614.064	916.882	985.565	972.464	244.444	637.077	1362.4	1007.96	1057.98	725.784	958.24	288.508	1320.62	1069.42	851.784	1120.2	987.022	1069.81	173.085	948.741	957.942	817.035	1198.86	764.178	937.351	168.379	911.463	911.463	1639.56	1055.28	879.518	1079.46	320.437	859.338	1022.3	1232.66	1113.13	1293.99	1104.28	172.675	0	0	86.0959	0	0	17.2192	38.5033
16	1129.04	1285.87	983.302	1041.75	1095.63	1107.12	114.202	786.585	1430.43	1267.65	1271.18	834.08	1117.99	288.928	1506.01	1218.01	1081.25	1314.53	1553.07	1334.57	197.036	1211.48	975.245	1268.78	1358.08	1090.11	1180.74	150.489	1423.1	873.643	1791.96	1176.88	1195.71	1292.26	340.842	995.341	1243.56	1384.08	1231.21	1289.55	1228.75	143.639	0	0	119.348	0	0	23.8696	53.374
18	1258.01	1365.39	1241.87	1123.89	1300.6	1257.95	88.8721	744.614	1510.51	1611.23	1349.08	862.044	1215.5	389.917	1610.65	1387.1	1473.48	1576.26	1710.43	1551.58	124.985	1318.3	1325.78	1522.57	1786.03	1371.12	1464.76	197.542	1534.17	958.169	1942.34	1262.14	1291.07	1397.58	366.807	1254.61	1383.73	1518.08	1300.01	1450.05	1381.3	107.354	0	0	115.575	0	0	23.115	51.6867
20	1358.87	1502.95	1604.42	1294.12	1472.1	1446.49	122.147	938.975	1823.25	1787.34	1599.12	886.515	1407.04	459.561	1675.61	1478.91	1546.98	1624.84	1784	1622.07	117.504	1360.99	1457.57	1802.58	1964.91	1538.94	1625	251.104	1699.01	1045.83	2217.44	1604.61	1483.05	1609.99	421.705	1476.4	1382.54	1762.49	1552.41	1677.03	1570.17	152.249	0	0	160.662	0	0	32.1324	71.8502
p v.s. PBS	-							0.85744							0.0492							0.19074							0.42917							0.19426							<0.0001
Fig. 5f
Time (Day)	PBS					Mean	SD	BPY					Mean	SD	BPY@HSA					Mean	SD	PBS + L					Mean	SD	BPY + L					Mean	SD	BPY-HSA + L					Mean	SD	BPY@HSA + L					Mean	SD
0	19.06	17.67	18.4	18.81	21.37	19.062	1.3934	19.76	20.69	18.22	19.26	19.26	19.438	0.89695	20.12	19	19.32	21.15	21	20.118	0.965619	20.65	20.95	21.49	20.31	22.04	21.088	0.686309	18.74	21	17.92	19.3	18.87	19.166	1.14052	18.59	18.26	19.01	18.16	17.79	18.362	0.461053	19.79	18.32	18.15	20.2	20.49	19.39	1.08497
2	19.83	18.77	18.67	19.53	21.05	19.57	0.963016	20.08	20.31	19.05	19.88	19.15	19.694	0.564296	18.86	19.45	20.05	20.53	21.8	20.138	1.12141	20.27	20.05	20.25	19.64	22.6	20.562	1.16708	18.53	20.99	18.26	20	18.61	19.278	1.17199	19.26	18.8	20.95	18.36	19.34	19.342	0.981132	20.13	19.15	18.4	20.05	20.23	19.592	0.794116
4	20.47	19.33	18.77	19.94	21.01	19.904	0.888864	20.41	21.12	19.7	20.57	19.66	20.292	0.617794	19.83	19.17	20.06	21.59	21.91	20.512	1.18183	18.97	21.22	21.22	19.79	22	20.64	1.22819	19.21	21.93	18.8	20.25	19.33	19.904	1.25043	19.85	18.88	21.69	18.88	19.87	19.834	1.14744	20.38	19.26	18.98	19.97	19.76	19.67	0.558211
6	20.59	19.38	19.39	19.67	20.73	19.952	0.658574	20.96	21.41	19.57	21.49	20.15	20.716	0.832754	20.46	19.79	20.29	20.92	21.51	20.594	0.652327	18.97	20.37	21.69	20.21	22.87	20.822	1.49637	19.84	23.12	19.39	21.03	19.68	20.612	1.53482	19.87	18.93	21.88	19.08	19.91	19.934	1.17568	20.33	19.36	18.24	20.03	19.01	19.394	0.830801
8	20.99	19.68	19.48	20.28	21.23	20.332	0.773479	21.3	21.1	19.41	21.29	19.89	20.598	0.885477	20.33	19.85	20.39	21.36	20.34	20.454	0.551842	17.35	21.89	21.05	19.65	22.45	20.478	2.04204	20.41	23.84	19.63	21.69	19.7	21.054	1.76367	20.48	19.58	22.87	19.86	20.62	20.682	1.29635	20.18	19.74	18.89	20.52	18.99	19.664	0.717307
10	21.42	20.12	19.26	20.32	21.89	20.602	1.05367	21.52	20.79	19.63	21.16	20.24	20.668	0.748913	20.6	20.02	20.33	21.69	19.69	20.466	0.764153	15.81	22.14	21	20.26	23.21	20.484	2.84324	20.33	22.43	19.49	21.13	19.95	20.666	1.15494	20.3	19.87	23.05	19.69	20.85	20.752	1.36019	21.29	20.14	18.89	20.55	18.57	19.888	1.14023
12	20.4	19.72	19.59	19.94	21.49	20.228	0.769786	21.03	21.59	20.37	21.11	20.6	20.94	0.474342	20.55	20.17	21.38	22.51	19.21	20.764	1.24915	16.61	23.05	21.74	21.27	23.7	21.274	2.78432	20.59	22.53	19.83	21.04	20.48	20.894	1.01165	20.16	20.13	22.34	19.97	20.41	20.602	0.984261	20.65	20.48	18.28	20.68	18.73	19.764	1.16277
14	20.68	19.45	19.79	20.44	21.87	20.446	0.936072	21.49	22.21	20.7	21.64	21.32	21.472	0.545958	20.81	21	21.74	23.05	17.83	20.886	1.9216	15.97	21.55	22.55	21.48	23.67	21.044	2.97303	22.96	22.96	20.3	22.08	20.58	21.776	1.27526	20.59	20.15	22	20.44	20.17	20.67	0.766257	21.07	20.37	18.99	21.04	18.82	20.058	1.09077
16	21.56	20.81	20.22	21.19	22.89	21.334	1.00106	21.46	22.2	18.67	22.08	21.38	21.158	1.43757	21.68	21.78	22.19	23.05	17.6	21.26	2.11609	15.8	22.24	22.71	21.97	24.41	21.426	3.28494	21.51	23.52	20.9	22.17	21.32	21.884	1.0228	21.12	20.62	22.55	20.82	21.09	21.24	0.760559	21.82	21.18	19.2	20.97	19.05	20.444	1.24524
18	21.76	21.46	20.66	20.92	22.56	21.472	0.746807	21.08	23.32	21.29	22.14	21.38	21.842	0.918161	21.86	21.72	22.65	23.28	17.17	21.336	2.41264	16.29	23.89	23.98	22.79	25.14	22.418	3.52515	21.95	23.52	21.05	21.79	21.44	21.95	0.943478	21.45	21	22.71	21.71	21	21.574	0.704152	21.85	21.81	19.85	21.56	18.46	20.706	1.50284
20	22.54	20.51	20.87	21.23	23.53	21.736	1.26233	20.8	23.16	21.46	22.29	21.59	21.86	0.898805	22.11	22.02	22.62	23.01	17.57	21.466	2.2145	17.75	23.98	24.23	23.55	26.49	23.2	3.25263	21.83	23.5	21.44	22.16	21.38	22.062	0.863609	22.07	21.52	23.32	22.07	21.46	22.088	0.747576	22.71	21.25	20.02	22.03	19.21	21.044	1.43198

## Sheet: Figure 6
Fig. 6d
Time (min)	BPY@HSA					Mean	SD	BPY-HSA					Mean	SD	BPY					Mean	SD	PBS					Mean	SD
0	33.9	34.4	37.3	35.1	34.6	35.06	1.32401	34.2	35.4	34.1	36	34.7	34.88	0.810555	35.5	35	36.1	36.6	35.2	35.68	0.66106	33.9	35.1	35.2	34.8	34.2	34.64	0.568331
1	42.7	44.5	45.8	44.9	43.3	44.24	1.24419	42	41.8	41	44.1	42.3	42.24	1.14586	38.5	40.9	41.8	39.4	41.4	40.4	1.39821	40	43.2	40	40.9	39.8	40.78	1.41845
2	48.2	47.4	45.1	50.1	46.9	47.54	1.82839	46.1	44.6	43.7	43.7	44	44.42	1.00846	40.2	42.6	43.7	40.2	42.8	41.9	1.60624	42.3	43.6	42.5	43.9	41.2	42.7	1.08397
3	49.4	51.3	50.4	51.4	49.8	50.46	0.887694	47.2	47	42.6	44.4	49	46.04	2.52745	41.9	42.9	43.6	41.5	44.3	42.84	1.16103	43.5	43.9	42.8	43.9	41.9	43.2	0.8544
4	51.7	52.5	52.5	52.6	50.2	51.9	1.01735	48.2	46.6	42.5	44.7	47.4	45.88	2.29281	42	43.6	44.5	41.9	44.8	43.36	1.36125	43.1	44.2	43.1	44.2	42.8	43.48	0.668581
5	53.3	52.6	54.9	53.7	52.1	53.32	1.07796	49.7	49	41	44.9	47.7	46.46	3.56132	42.3	43	43.4	41.6	45.7	43.2	1.55724	42.8	43	43	43.3	42.6	42.94	0.260768
6	53.4	52.3	54.8	55	52.9	53.68	1.18195	50.2	48	41.6	46.5	48.4	46.94	3.26313	42.3	43.5	43.6	42.3	45.6	43.46	1.35019	43.1	43.9	43	41.6	41.5	42.62	1.03779
7	53.1	54	55.4	55.4	54.7	54.52	0.983362	50.5	47.1	43.5	46.1	49.2	47.28	2.728	42.9	43.1	43.4	41.5	45.5	43.28	1.43944	42.9	43.8	42.9	43.2	41.8	42.92	0.725948
8	55.3	52.5	55.4	53.5	55.1	54.36	1.29538	50.9	47.9	43.9	45.8	49	47.5	2.73038	42.4	43.6	43.6	42.5	44.7	43.36	0.944987	43.2	43.1	42.4	42.3	41.8	42.56	0.585662
9	53.5	54.4	52.9	54.6	55.1	54.1	0.886002	51.1	49.5	42.8	46.1	49.9	47.88	3.39293	42.8	43.7	43.2	42.6	43.5	43.16	0.461519	43.4	43.3	42.2	42.1	41.1	42.42	0.952365
10	53.9	54.7	57	53.4	53.5	54.5	1.48829	51	50.9	42.4	45.6	49.3	47.84	3.74473	42.7	42.9	42.7	41.5	42.9	42.54	0.589915	43.3	41.8	41.6	41.4	41.3	41.88	0.816701
p v.s. PBS	<0.0001							0.00835							0.18112
Fig. 6e	Supplementary Fig. 40
Time (Day)	PBS					Mean	SD	BPY					Mean	SD	BPY@HSA					Mean	SD	PBS + L					Mean	SD	BPY + L					Mean	SD	BPY-HSA + L					Mean	SD	BPY@HSA + L					Mean	SD
0	99.8001	104.361	92.8954	93.3457	101.519	98.3842	5.07614	100.822	94.8098	74.9493	90.2068	94.5863	91.0749	9.77345	96.7952	86.7604	82.4736	85.9678	89.539	88.3072	5.37262	115.004	113.588	85.8159	119.283	119.339	110.606	14.0919	89.8722	99.1554	88.0717	93.2045	94.4199	92.9447	4.30122	94.5204	96.8659	95.2595	81.1611	107.217	95.0048	9.28101	117.431	112.465	85.0779	121.188	138.136	114.86	19.2428
2	148.881	147.594	140.041	140.439	169.532	149.297	12.0071	126.42	135.972	103.016	109.652	125.768	120.166	13.4627	166.167	136.614	117.302	123.923	129.562	134.714	18.9673	181	246.321	154.204	196.935	158.401	187.372	37.2373	112.945	183.651	136.654	165.331	161.752	152.067	27.547	166.747	166.388	163.225	133.9	166.339	159.32	14.2812	204.021	188.313	141.693	170.9	179.853	176.956	23.1843
4	194.676	209.347	202.445	168.059	220.183	198.942	19.6446	171.207	184.904	156.926	125.466	195.538	166.808	27.2903	208.967	183.047	152.97	201.289	151.319	179.519	26.7097	265.028	298.362	212.33	237.966	223.382	247.414	34.6539	194.121	235.26	193.483	226.484	186.869	207.244	21.9763	91.6457	162.249	134.682	97.6659	108.082	118.865	29.321	79.6592	104.101	92.3721	212.153	248.441	147.345	77.2883
6	248.538	306.365	332.279	217.009	291.376	279.113	46.1288	273.173	224.208	228.094	187.503	229.278	228.451	30.3959	298.811	281.319	240.781	268.501	228.893	263.661	28.7362	384.214	374.57	282.093	411.873	306.736	351.897	54.9265	222.85	284.151	266.704	236.431	167.915	235.61	44.9142	101.661	80.4823	116.185	105.899	55.975	92.0406	23.9891	45.3427	0	0	93.6737	177.168	63.2369	74.5398
8	356.845	374.623	399.488	309.664	394.728	367.07	36.3076	341.74	331.011	349.678	263.893	321.76	321.616	33.9583	364.759	481.769	353.085	349.382	321.072	374.014	62.3386	431.25	449.275	365.664	494.25	412.107	430.509	47.3261	315.813	376.676	327.751	298.695	250.797	313.946	45.6877	162.794	120.617	193.692	15.5585	0	98.5324	86.9857	60.4517	0	0	70.1033	0	26.111	35.9164
10	443.119	529.92	504.515	391.9	553.171	484.525	66.0802	411.736	481.473	520.104	348.412	431.9	438.725	65.919	507.698	573.683	404.269	483.833	390.298	471.956	75.856	535.636	551.053	411.522	569.12	485.618	510.59	63.499	666.087	508.182	472.748	453.355	449.778	510.03	90.2628	232.205	146.976	220.484	22.8751	0	124.508	108.566	0	0	95.4967	0	0	19.0993	42.7074
12	564.314	605.607	629.2	568.971	618.271	597.273	29.2274	571.96	635.425	585.805	412.659	520.672	545.304	84.6674	550.419	671.771	518.678	665.992	533.736	588.119	74.6036	543.82	676.201	527.5	623.921	573.543	588.997	61.0039	757.705	589.157	531.138	527.458	538.48	588.788	97.6585	310.719	198.343	233.834	89.9242	0	166.564	122.406	0	0	83.8706	0	0	16.7741	37.5081
14	650.581	679.33	842.745	818.04	857.718	769.683	97.1797	766.66	852.732	718.394	552.727	596.123	697.327	123.038	683.39	673.767	689.042	764.483	635.477	689.232	46.9724	711.259	890.668	660.969	698.298	781.97	748.633	90.6928	797.839	737.455	642.47	646.868	726.514	710.229	65.7416	329.205	253.365	222.16	191.136	0	199.173	122.585	0	0	86.0959	0	0	17.2192	38.5033
16	722.941	771.146	1049	959.84	1188.91	938.369	193.55	1020.84	859.096	859.75	640.515	851.012	846.242	135.256	733.187	829.311	952.306	898.184	823.29	847.255	82.9719	853.939	1206.13	754.502	998.404	874.057	937.407	173.472	894.188	820.823	734.59	816.549	858.58	824.946	59.5344	541.721	326.465	312.062	266.84	90.0712	307.432	161.376	0	0	119.348	0	0	23.8696	53.374
18	840.823	864.664	1280.68	1115.36	1166.51	1053.61	193.067	1123.98	1028.4	991.733	859.919	965.674	993.941	95.9987	905.171	1187.91	1131.5	1057.91	910.929	1038.68	127.867	927.36	1358.66	957.231	1051.45	996.767	1058.29	174.219	1024.06	1097.1	927.661	888.232	1015.91	990.592	82.9799	681.376	443.957	397.535	335.816	176.032	406.943	183.814	0	0	115.575	0	0	23.115	51.6867
20	911.869	1038.69	1356.85	1303.75	1337.09	1189.65	201.66	1216.13	1268.93	1058.6	1023.97	977.543	1109.03	126.593	1058.54	1401.5	1225.19	1109.77	1032.15	1165.43	151.318	1095.05	1464.55	1155.03	1267.82	1126.93	1221.87	150.476	1197.21	1271.74	945.355	1026.93	1104.48	1109.14	130.193	989.847	608.152	587.078	361.623	182.794	545.899	303.506	0	0	160.662	0	0	32.1324	71.8502
p v.s. PBS	-							0.47071							0.8353							0.78186							0.47475							0.00423							<0.0001
Fig. 6f
Time (Day)	PBS					Mean	SD	BPY					Mean	SD	BPY@HSA					Mean	SD	PBS + L					Mean	SD	BPY + L					Mean	SD	BPY-HSA + L					Mean	SD	BPY@HSA + L					Mean	SD
0	19.24	20.17	20.62	19.73	20.02	19.956	0.513449	19.36	18.17	20.67	18.2	19.78	19.236	1.06973	20.88	19.41	19.22	19.8	21.57	20.176	1.01006	20.36	22.23	20.19	20.14	21.26	20.836	0.901571	19.69	20.51	19.23	18.43	20.4	19.652	0.861464	18.9	18.98	18.98	18.07	19.88	18.962	0.640874	19.2	18.99	20.14	19.21	20.37	19.582	0.625915
2	19.19	20.2	20.41	19.8	20.08	19.936	0.471731	19.26	18.54	20.59	18.39	19.75	19.306	0.904671	21.77	19.32	19.81	20.21	21.58	20.538	1.08682	19.83	21.1	19.41	19.5	20.57	20.082	0.729431	19.1	20.66	19.98	17.45	19.17	19.272	1.20286	19.42	20.27	19.75	18.28	20.25	19.594	0.81678	20.37	19.76	20	20.14	20.31	20.116	0.246435
4	19.3	20.79	21.33	20.63	20.52	20.514	0.746545	19.39	18.04	20.6	18.49	19.63	19.23	1.00327	21.52	19.64	20.94	19.84	22.94	20.976	1.34443	20.33	21.59	20.38	20.36	20.76	20.684	0.536032	20.06	20.76	19.57	18.9	20.09	19.876	0.690529	19.07	20.77	19.56	16.03	17.12	18.51	1.9109	19.64	18.64	19.43	19.23	17.49	18.886	0.864887
6	20.03	21.08	21.81	20.89	20.93	20.948	0.633814	19.86	17.7	20.53	18.16	19.67	19.184	1.19955	21.61	19.77	20.58	19.84	22.83	20.926	1.29697	19.95	21.42	19.84	20.09	20.66	20.392	0.655721	20.83	21.22	20.73	19.36	20.83	20.594	0.714934	18.99	19.94	19.42	15.4	17.19	18.188	1.87079	19.08	16.89	19.55	17.88	18.1	18.3	1.04587
8	20.78	20.58	21.44	20.65	20.04	20.698	0.501617	20.11	18.63	20.57	18.78	19.9	19.598	0.852097	21.65	19.66	20.43	20.44	23.48	21.132	1.49331	20.29	22.73	20.77	20.59	21.95	21.266	1.0328	21.09	21.68	20.49	19.6	21.18	20.808	0.796662	20.38	20.96	20.54	16.71	17.66	19.25	1.92645	20.33	18.59	20.98	19	19.63	19.706	0.969809
10	20.73	20.53	21.86	20.29	20.18	20.718	0.673105	19.62	19.36	21.01	18.75	20.06	19.76	0.844423	21.36	20.08	20.88	20.53	23.72	21.314	1.42449	20.4	22.41	21.04	20.68	21.32	21.17	0.776209	20.57	21.71	20.72	19.54	21.51	20.81	0.862931	20.68	20.89	20.91	17.05	18.61	19.628	1.73387	20.33	18.91	21.37	19.21	20.27	20.018	0.983524
12	20.65	20.89	22.81	21.68	21.04	21.414	0.868579	20.19	19.37	21.65	19.09	21.17	20.294	1.10909	22.59	21.02	21.75	20.57	24.28	22.042	1.46675	20.69	22.83	21.76	20.62	21.9	21.56	0.923174	20.96	21.66	20.89	19.39	21.66	20.912	0.92713	20.69	20.96	20.61	16.5	18.99	19.55	1.87266	20.23	19.96	21.36	19.48	20.27	20.26	0.690905
14	21.44	21.63	22.99	21.59	20.58	21.646	0.864367	20.43	19.48	22.09	18.69	21.3	20.398	1.36359	23.26	21.52	22.19	20.48	23.85	22.26	1.3462	21.67	24.19	22.36	21.56	22.62	22.48	1.05601	21.12	21.96	22.01	20	21.88	21.394	0.859407	21.49	21.53	21.18	15.66	18.92	19.756	2.53267	20.45	19.81	21.09	20	21.07	20.484	0.591676
16	21.65	21.31	22.63	21.39	20.81	21.558	0.672101	19.37	20.04	21.82	19.07	20.32	20.124	1.07253	22.6	21.04	22.1	20.12	24.38	22.048	1.61855	21.83	24.02	22.78	22.16	21.84	22.526	0.919989	21.77	21.86	21.39	19.99	20.06	21.014	0.920234	20.98	21.74	20.82	15.57	19.22	19.666	2.46657	20.72	19.56	21.57	20.85	21.59	20.858	0.828656
18	21.34	21.45	22.54	21.73	20.65	21.542	0.684887	19.31	19.67	21.37	18.39	18.96	19.54	1.12668	22.37	21.74	22.47	20.66	24.24	22.296	1.30389	21.32	24.85	22.6	22.55	20.74	22.412	1.58005	21.99	21	17.79	18.57	21.44	20.158	1.85997	21.74	22	22.07	15.07	17.43	19.662	3.22688	20.87	20.04	21.84	21.08	22.01	21.168	0.795217
20	20.14	21.34	20.87	21.22	19.12	20.538	0.920283	18.95	20.23	20.41	18.38	18.54	19.302	0.954395	21.5	20.4	22.34	18.58	23.96	21.356	2.02422	20.91	25.27	22.22	21.97	20	22.074	1.99392	21.87	20.02	18.12	18.12	21.14	19.854	1.71458	20.65	21.59	21.7	15.48	17.3	19.344	2.8022	20.31	19.83	21.74	20.91	23.37	21.232	1.3918
Fig. 6j
PBS	PBS + L	BPY	BPY@HSA	BPY + L	BPY-HSA + L	BPY@HSA + L
36	40	39	48	23	16	2
32	34	34	26	42	14	14
38	35	34	31	35	14	10
33	29	35	30	39	23	5
33	39	37	33	39	13	2
p v.s. PBS	0.67023	0.37286	0.84415	0.74225	<0.0001	<0.0001

## Sheet: Supplementary Figures
Supplementary Fig. 11			Supplementary Fig. 12						Supplementary Fig. 14. BPY-HSA						Supplementary Fig. 14. BPY@HSA							Supplementary Fig. 15			Supplementary Fig. 16												Supplementary Fig. 17					Supplementary Fig. 18						Supplementary Fig. 19
Concentration (μg/mL)	Absorbance of 808 nm		Time	Δ T					Wavelength	Absorbance of indicated concentration					Wavelength	Absorbance of indicated concentration						Size (nm)	Count		Day	Water (nm)			Mean	SD	DMEM with 10% FBS			Mean	SD		Concentration (μg/mL)	BPY	HSA-BPY	HSA@BPY		Time	Δ T	BPY-HSA				MCF-7	Cy5-HSA
0	0		min	℃					nm	100 μg/mL	50 μg/mL	25 μg/mL	12.5 μg/mL	6.25 μg/mL	nm	100 μg/mL	50 μg/mL	25 μg/mL	12.5 μg/mL	6.25 μg/mL		4 - 6	1		1	43.77	44.12	39.38	42.4233	2.64141	77.57	79.94	98.5	85.3367	11.4612		500	1515.46	1106.95	1551.37		min	0.5 W	1 W	1.5 W	2 W		Time (h)	Mean
7.8125	0.07598			5 μg/mL	10 μg/mL	20 μg/mL	50 μg/mL		1000	0.59999	0.27542	0.16075	0.08913	0.00232	1000	0.59999	0.27542	0.16075	0.08913	0.00232		6 - 8	1		2	27.15	44.07	57.51	42.91	15.2132	72.45	50.58	113.14	78.7233	31.7483		250	775.089	859.231	1056.14		0	0	0	0	0		0	1049
15.625	0.15917		0	0	0	0	0		999	0.60934	0.28005	0.16322	0.09044	0.00294	999	0.60934	0.28005	0.16322	0.09044	0.00294		8 - 10	1		3	34.42	56.03	51.71	47.3867	11.4353	93.59	68.13	88.43	83.3833	13.4594		125	239.912	434.597	418.684		1	2.1	10.5	17.2	19.4		0.5	13146
31.25	0.32647		1	8.1	15	23.1	30.1		998	0.61868	0.28473	0.16572	0.09173	0.00354	998	0.61868	0.28473	0.16572	0.09173	0.00354		10 - 12	3		4	47.06	55.6	39.9	47.52	7.8601	94.41	55.46	100.96	83.61	24.5976		62.5	118.38	302.307	392.336		2	9.2	17.6	27	31.6		1	18469
62.5	0.61799		2	12.5	22.4	34.7	46.1		997	0.62797	0.28947	0.16829	0.09302	0.0042	997	0.62797	0.28947	0.16829	0.09302	0.0042		12 - 14	8		5	56.44	34.25	56.25	48.98	12.7569	102.57	71.04	74.12	82.5767	17.3831		31.25	98.6011	296.596	284.427		3	11.8	22.1	33.6	39.7		2	36805
			3	14.6	25.9	37.8	53.9		996	0.63692	0.29408	0.17071	0.09428	0.00479	996	0.63692	0.29408	0.17071	0.09428	0.00479		14 - 16	33		6	26.88	57.69	44.07	42.88	15.4394	83.11	69.27	91.34	81.24	11.1532							4	13.5	24.9	37.3	44.6		4	51992
			4	16	28.2	38.4	57.8		995	0.64596	0.29884	0.17321	0.09557	0.00541	995	0.64596	0.29884	0.17321	0.09557	0.00541		16 - 18	68		7	47.74	40.31	39.23	42.4267	4.63306	110.34	66.2	83.13	86.5567	22.2686							5	14.2	26.8	39.8	47.3		8	62433
			5	16.4	29.3	39	60.4		994	0.65503	0.30366	0.17578	0.09689	0.00604	994	0.65503	0.30366	0.17578	0.09689	0.00604		18 - 20	85																			6	15	27.9	41.1	48.6		4T1	Cy5-HSA
			6	17.1	29.9	40.4	60.8		993	0.6641	0.30847	0.17837	0.0982	0.00666	993	0.6641	0.30847	0.17837	0.0982	0.00666		20 - 22	89																			7	15.8	28.7	41.6	49.4		Time (h)	Mean
			7	17.3	30.3	40.8	61.6		992	0.67318	0.31324	0.18091	0.09945	0.00719	992	0.67318	0.31324	0.18091	0.09945	0.00719		22 - 24	42																			8	16.3	29	41.7	49.5		0	580
			8	17.5	30.6	41	61.2		991	0.68225	0.31801	0.18347	0.10083	0.00783	991	0.68225	0.31801	0.18347	0.10083	0.00783		24 - 26	15																			9	16.5	29.2	41.4	49.2		0.5	5420
			9	17.4	30.6	41.3	62.6		990	0.69147	0.32271	0.18606	0.1022	0.00847	990	0.69147	0.32271	0.18606	0.1022	0.00847		26 - 28	9																			10	16.6	29.5	40.8	48.9		1	10595
			10	17.4	30.1	41.9	62.2		989	0.70067	0.32742	0.1886	0.10355	0.00911	989	0.70067	0.32742	0.1886	0.10355	0.00911		28 - 30	2																			Time	Δ T	BPY@HSA				2	19897
									988	0.70985	0.33215	0.19112	0.10488	0.00973	988	0.70985	0.33215	0.19112	0.10488	0.00973		30 - 32	2																			min	0.5 W	1 W	1.5 W	2 W		4	31992
									987	0.71918	0.33687	0.19369	0.10618	0.01031	987	0.71918	0.33687	0.19369	0.10618	0.01031																						0	0	0	0	0		8	49546
									986	0.7282	0.34143	0.19614	0.10742	0.01086	986	0.7282	0.34143	0.19614	0.10742	0.01086																						1	5.2	11.6	15.1	21.4
									985	0.73753	0.34614	0.19866	0.10873	0.01145	985	0.73753	0.34614	0.19866	0.10873	0.01145																						2	11.2	19	26.7	33.6
									984	0.74685	0.35093	0.2012	0.11005	0.01209	984	0.74685	0.35093	0.2012	0.11005	0.01209																						3	15.3	23.9	33.7	40.6
									983	0.75611	0.35574	0.20377	0.11137	0.01273	983	0.75611	0.35574	0.20377	0.11137	0.01273																						4	18	26.9	37.9	44.4
									982	0.76547	0.36055	0.20636	0.11272	0.01333	982	0.76547	0.36055	0.20636	0.11272	0.01333																						5	19.9	28.7	40.2	46.5
									981	0.77441	0.36529	0.20882	0.11396	0.0139	981	0.77441	0.36529	0.20882	0.11396	0.0139																						6	21.2	29.7	41.4	47.7
									980	0.78348	0.37004	0.21136	0.11525	0.01449	980	0.78348	0.37004	0.21136	0.11525	0.01449																						7	22	30.2	41.9	48
									979	0.7924	0.37476	0.21385	0.11653	0.01504	979	0.7924	0.37476	0.21385	0.11653	0.01504																						8	22.8	30.4	42.2	48
									978	0.80125	0.37946	0.21631	0.11779	0.01557	978	0.80125	0.37946	0.21631	0.11779	0.01557																						9	23	30.5	41.7	47.8
									977	0.81022	0.38414	0.21885	0.11908	0.01615	977	0.81022	0.38414	0.21885	0.11908	0.01615																						10	23	30.7	41.4	47.7
									976	0.81888	0.38876	0.22135	0.12031	0.01674	976	0.81888	0.38876	0.22135	0.12031	0.01674
									975	0.82767	0.39341	0.22385	0.12161	0.0173	975	0.82767	0.39341	0.22385	0.12161	0.0173
									974	0.83652	0.39807	0.22634	0.1229	0.01785	974	0.83652	0.39807	0.22634	0.1229	0.01785
									973	0.84547	0.40277	0.22884	0.12417	0.01842	973	0.84547	0.40277	0.22884	0.12417	0.01842
									972	0.85449	0.4075	0.23134	0.12547	0.01904	972	0.85449	0.4075	0.23134	0.12547	0.01904
									971	0.86307	0.41198	0.23376	0.12676	0.01961	971	0.86307	0.41198	0.23376	0.12676	0.01961
									970	0.87194	0.41668	0.23622	0.12801	0.02019	970	0.87194	0.41668	0.23622	0.12801	0.02019
									969	0.88059	0.42122	0.23864	0.12925	0.02077	969	0.88059	0.42122	0.23864	0.12925	0.02077
									968	0.88922	0.4257	0.24104	0.13048	0.02134	968	0.88922	0.4257	0.24104	0.13048	0.02134
									967	0.89801	0.43023	0.24342	0.13168	0.02191	967	0.89801	0.43023	0.24342	0.13168	0.02191
									966	0.90634	0.43465	0.24578	0.13292	0.02244	966	0.90634	0.43465	0.24578	0.13292	0.02244
									965	0.91483	0.43922	0.2482	0.13413	0.02298	965	0.91483	0.43922	0.2482	0.13413	0.02298
									964	0.92313	0.44366	0.25056	0.13532	0.02352	964	0.92313	0.44366	0.25056	0.13532	0.02352
									963	0.93136	0.44811	0.25293	0.13652	0.02407	963	0.93136	0.44811	0.25293	0.13652	0.02407
									962	0.93957	0.4526	0.25533	0.13773	0.02463	962	0.93957	0.4526	0.25533	0.13773	0.02463
									961	0.94752	0.45694	0.25762	0.13882	0.02516	961	0.94752	0.45694	0.25762	0.13882	0.02516
									960	0.95572	0.46128	0.25996	0.14	0.02573	960	0.95572	0.46128	0.25996	0.14	0.02573
									959	0.96398	0.46561	0.26225	0.14115	0.02629	959	0.96398	0.46561	0.26225	0.14115	0.02629
									958	0.97226	0.46992	0.2645	0.14233	0.02685	958	0.97226	0.46992	0.2645	0.14233	0.02685
									957	0.9805	0.47416	0.26672	0.14351	0.0274	957	0.9805	0.47416	0.26672	0.14351	0.0274
									956	0.98858	0.4783	0.2689	0.14454	0.02795	956	0.98858	0.4783	0.2689	0.14454	0.02795
									955	0.99686	0.4825	0.27109	0.14568	0.02856	955	0.99686	0.4825	0.27109	0.14568	0.02856
									954	1.00505	0.48658	0.27327	0.14675	0.02913	954	1.00505	0.48658	0.27327	0.14675	0.02913
									953	1.01325	0.49065	0.27546	0.14781	0.0297	953	1.01325	0.49065	0.27546	0.14781	0.0297
									952	1.02146	0.49474	0.27762	0.1489	0.03026	952	1.02146	0.49474	0.27762	0.1489	0.03026
									951	1.02958	0.49875	0.2797	0.14995	0.03077	951	1.02958	0.49875	0.2797	0.14995	0.03077
									950	1.0375	0.50289	0.28188	0.151	0.0313	950	1.0375	0.50289	0.28188	0.151	0.0313
									949	1.04515	0.50694	0.28398	0.15204	0.03179	949	1.04515	0.50694	0.28398	0.15204	0.03179
									948	1.05268	0.51088	0.28603	0.15302	0.03226	948	1.05268	0.51088	0.28603	0.15302	0.03226
									947	1.06015	0.51473	0.28806	0.154	0.03273	947	1.06015	0.51473	0.28806	0.154	0.03273
									946	1.06746	0.51853	0.29007	0.15505	0.03322	946	1.06746	0.51853	0.29007	0.15505	0.03322
									945	1.07444	0.52228	0.29209	0.15603	0.03374	945	1.07444	0.52228	0.29209	0.15603	0.03374
									944	1.0813	0.52594	0.29402	0.157	0.03419	944	1.0813	0.52594	0.29402	0.157	0.03419
									943	1.08814	0.5295	0.29589	0.15793	0.03464	943	1.08814	0.5295	0.29589	0.15793	0.03464
									942	1.09502	0.53303	0.29774	0.15887	0.0351	942	1.09502	0.53303	0.29774	0.15887	0.0351
									941	1.10193	0.53662	0.29964	0.15987	0.03556	941	1.10193	0.53662	0.29964	0.15987	0.03556
									940	1.1087	0.5402	0.30157	0.16081	0.03602	940	1.1087	0.5402	0.30157	0.16081	0.03602
									939	1.11535	0.54353	0.30336	0.16168	0.03644	939	1.11535	0.54353	0.30336	0.16168	0.03644
									938	1.12197	0.54689	0.30516	0.16258	0.0369	938	1.12197	0.54689	0.30516	0.16258	0.0369
									937	1.12848	0.55024	0.30693	0.16348	0.03734	937	1.12848	0.55024	0.30693	0.16348	0.03734
									936	1.13473	0.55344	0.30861	0.16429	0.03774	936	1.13473	0.55344	0.30861	0.16429	0.03774
									935	1.14071	0.55673	0.3103	0.16513	0.03819	935	1.14071	0.55673	0.3103	0.16513	0.03819
									934	1.14667	0.55995	0.31192	0.16595	0.03856	934	1.14667	0.55995	0.31192	0.16595	0.03856
									933	1.15253	0.5631	0.31357	0.16677	0.03894	933	1.15253	0.5631	0.31357	0.16677	0.03894
									932	1.15822	0.56619	0.31521	0.16757	0.03932	932	1.15822	0.56619	0.31521	0.16757	0.03932
									931	1.16377	0.56922	0.3168	0.16834	0.03968	931	1.16377	0.56922	0.3168	0.16834	0.03968
									930	1.16925	0.57217	0.31842	0.16912	0.04007	930	1.16925	0.57217	0.31842	0.16912	0.04007
									929	1.17443	0.57496	0.31992	0.16989	0.0404	929	1.17443	0.57496	0.31992	0.16989	0.0404
									928	1.17974	0.57776	0.3214	0.17068	0.04078	928	1.17974	0.57776	0.3214	0.17068	0.04078
									927	1.18486	0.58051	0.32282	0.17141	0.04115	927	1.18486	0.58051	0.32282	0.17141	0.04115
									926	1.18967	0.58318	0.32417	0.17206	0.04147	926	1.18967	0.58318	0.32417	0.17206	0.04147
									925	1.19474	0.58584	0.32564	0.17282	0.04181	925	1.19474	0.58584	0.32564	0.17282	0.04181
									924	1.1995	0.58834	0.32696	0.17346	0.04216	924	1.1995	0.58834	0.32696	0.17346	0.04216
									923	1.20435	0.59086	0.32826	0.17413	0.0425	923	1.20435	0.59086	0.32826	0.17413	0.0425
									922	1.20896	0.59335	0.32953	0.17476	0.04281	922	1.20896	0.59335	0.32953	0.17476	0.04281
									921	1.21327	0.59575	0.33077	0.17536	0.04309	921	1.21327	0.59575	0.33077	0.17536	0.04309
									920	1.21779	0.59809	0.33204	0.17602	0.04334	920	1.21779	0.59809	0.33204	0.17602	0.04334
									919	1.22178	0.60046	0.33327	0.17661	0.04364	919	1.22178	0.60046	0.33327	0.17661	0.04364
									918	1.22584	0.60276	0.3344	0.17715	0.04386	918	1.22584	0.60276	0.3344	0.17715	0.04386
									917	1.22981	0.60499	0.33553	0.17768	0.0441	917	1.22981	0.60499	0.33553	0.17768	0.0441
									916	1.23358	0.60714	0.33668	0.17823	0.04438	916	1.23358	0.60714	0.33668	0.17823	0.04438
									915	1.23709	0.60921	0.33777	0.1788	0.04461	915	1.23709	0.60921	0.33777	0.1788	0.04461
									914	1.24071	0.61113	0.33881	0.17926	0.04481	914	1.24071	0.61113	0.33881	0.17926	0.04481
									913	1.24425	0.61309	0.33982	0.17974	0.04502	913	1.24425	0.61309	0.33982	0.17974	0.04502
									912	1.24746	0.61492	0.34077	0.18025	0.04524	912	1.24746	0.61492	0.34077	0.18025	0.04524
									911	1.25042	0.61659	0.34167	0.18072	0.04543	911	1.25042	0.61659	0.34167	0.18072	0.04543
									910	1.25356	0.61823	0.34251	0.18107	0.04554	910	1.25356	0.61823	0.34251	0.18107	0.04554
									909	1.25673	0.61991	0.34336	0.18155	0.04578	909	1.25673	0.61991	0.34336	0.18155	0.04578
									908	1.25943	0.62151	0.34416	0.18191	0.04594	908	1.25943	0.62151	0.34416	0.18191	0.04594
									907	1.2621	0.62308	0.34499	0.18231	0.04612	907	1.2621	0.62308	0.34499	0.18231	0.04612
									906	1.26482	0.6246	0.34581	0.18272	0.0463	906	1.26482	0.6246	0.34581	0.18272	0.0463
									905	1.26749	0.62602	0.34651	0.18306	0.0464	905	1.26749	0.62602	0.34651	0.18306	0.0464
									904	1.27008	0.62735	0.34719	0.18334	0.04651	904	1.27008	0.62735	0.34719	0.18334	0.04651
									903	1.27237	0.62872	0.3479	0.18368	0.04665	903	1.27237	0.62872	0.3479	0.18368	0.04665
									902	1.27456	0.62995	0.34857	0.18401	0.04681	902	1.27456	0.62995	0.34857	0.18401	0.04681
									901	1.2766	0.63113	0.34921	0.18432	0.04696	901	1.2766	0.63113	0.34921	0.18432	0.04696
									900	1.27845	0.63238	0.34983	0.18462	0.04707	900	1.27845	0.63238	0.34983	0.18462	0.04707
									899	1.28063	0.63347	0.35043	0.18492	0.0472	899	1.28063	0.63347	0.35043	0.18492	0.0472
									898	1.28224	0.63454	0.351	0.18522	0.04733	898	1.28224	0.63454	0.351	0.18522	0.04733
									897	1.28402	0.63553	0.35152	0.18549	0.04745	897	1.28402	0.63553	0.35152	0.18549	0.04745
									896	1.28574	0.63638	0.35198	0.18572	0.04755	896	1.28574	0.63638	0.35198	0.18572	0.04755
									895	1.2871	0.63708	0.35239	0.18594	0.04761	895	1.2871	0.63708	0.35239	0.18594	0.04761
									894	1.28839	0.63781	0.35282	0.18615	0.04773	894	1.28839	0.63781	0.35282	0.18615	0.04773
									893	1.29005	0.63862	0.35323	0.18639	0.04785	893	1.29005	0.63862	0.35323	0.18639	0.04785
									892	1.29114	0.63924	0.35356	0.18653	0.04791	892	1.29114	0.63924	0.35356	0.18653	0.04791
									891	1.2919	0.63977	0.35383	0.18663	0.04793	891	1.2919	0.63977	0.35383	0.18663	0.04793
									890	1.29276	0.64032	0.35406	0.18673	0.04794	890	1.29276	0.64032	0.35406	0.18673	0.04794
									889	1.29391	0.64079	0.35433	0.18684	0.04795	889	1.29391	0.64079	0.35433	0.18684	0.04795
									888	1.29464	0.64119	0.35454	0.18694	0.048	888	1.29464	0.64119	0.35454	0.18694	0.048
									887	1.29524	0.64163	0.3548	0.18704	0.04803	887	1.29524	0.64163	0.3548	0.18704	0.04803
									886	1.29574	0.64196	0.35498	0.18712	0.04802	886	1.29574	0.64196	0.35498	0.18712	0.04802
									885	1.2961	0.64215	0.35505	0.18717	0.04799	885	1.2961	0.64215	0.35505	0.18717	0.04799
									884	1.29627	0.64233	0.35517	0.1872	0.04801	884	1.29627	0.64233	0.35517	0.1872	0.04801
									883	1.29654	0.64242	0.35525	0.18727	0.04799	883	1.29654	0.64242	0.35525	0.18727	0.04799
									882	1.29649	0.64238	0.35521	0.18725	0.04796	882	1.29649	0.64238	0.35521	0.18725	0.04796
									881	1.2963	0.64233	0.35521	0.18722	0.04793	881	1.2963	0.64233	0.35521	0.18722	0.04793
									880	1.2962	0.6423	0.35526	0.1872	0.0479	880	1.2962	0.6423	0.35526	0.1872	0.0479
									879	1.29638	0.64218	0.35515	0.18714	0.04782	879	1.29638	0.64218	0.35515	0.18714	0.04782
									878	1.29583	0.64199	0.35507	0.1871	0.04779	878	1.29583	0.64199	0.35507	0.1871	0.04779
									877	1.2952	0.64179	0.35496	0.18704	0.04775	877	1.2952	0.64179	0.35496	0.18704	0.04775
									876	1.29469	0.64149	0.3548	0.18697	0.04766	876	1.29469	0.64149	0.3548	0.18697	0.04766
									875	1.29424	0.64109	0.35462	0.18687	0.04755	875	1.29424	0.64109	0.35462	0.18687	0.04755
									874	1.29353	0.64064	0.35442	0.18673	0.04746	874	1.29353	0.64064	0.35442	0.18673	0.04746
									873	1.29228	0.64018	0.35414	0.18657	0.04735	873	1.29228	0.64018	0.35414	0.18657	0.04735
									872	1.29134	0.63958	0.35388	0.18637	0.04725	872	1.29134	0.63958	0.35388	0.18637	0.04725
									871	1.29038	0.63888	0.35351	0.18614	0.04708	871	1.29038	0.63888	0.35351	0.18614	0.04708
									870	1.2893	0.63816	0.35307	0.18592	0.04688	870	1.2893	0.63816	0.35307	0.18592	0.04688
									869	1.28811	0.63748	0.35268	0.18573	0.04673	869	1.28811	0.63748	0.35268	0.18573	0.04673
									868	1.28642	0.63657	0.35226	0.18544	0.04651	868	1.28642	0.63657	0.35226	0.18544	0.04651
									867	1.28483	0.63575	0.35185	0.18522	0.04642	867	1.28483	0.63575	0.35185	0.18522	0.04642
									866	1.28313	0.63475	0.3514	0.18498	0.04627	866	1.28313	0.63475	0.3514	0.18498	0.04627
									865	1.2813	0.63371	0.35091	0.18473	0.0461	865	1.2813	0.63371	0.35091	0.18473	0.0461
									864	1.27945	0.63284	0.35037	0.18448	0.04598	864	1.27945	0.63284	0.35037	0.18448	0.04598
									863	1.2776	0.63172	0.34981	0.18407	0.04572	863	1.2776	0.63172	0.34981	0.18407	0.04572
									862	1.27525	0.6305	0.34918	0.18372	0.04551	862	1.27525	0.6305	0.34918	0.18372	0.04551
									861	1.27284	0.62923	0.34851	0.18339	0.0453	861	1.27284	0.62923	0.34851	0.18339	0.0453
									860	1.2704	0.62792	0.34783	0.18303	0.04507	860	1.2704	0.62792	0.34783	0.18303	0.04507
									859	1.26791	0.62654	0.34712	0.1826	0.04483	859	1.26791	0.62654	0.34712	0.1826	0.04483
									858	1.26557	0.62508	0.34636	0.18222	0.04459	858	1.26557	0.62508	0.34636	0.18222	0.04459
									857	1.26278	0.62352	0.34561	0.1818	0.0443	857	1.26278	0.62352	0.34561	0.1818	0.0443
									856	1.2601	0.62202	0.34481	0.18137	0.04403	856	1.2601	0.62202	0.34481	0.18137	0.04403
									855	1.25731	0.6205	0.34398	0.18095	0.04381	855	1.25731	0.6205	0.34398	0.18095	0.04381
									854	1.25421	0.61885	0.34314	0.18051	0.04358	854	1.25421	0.61885	0.34314	0.18051	0.04358
									853	1.25108	0.617	0.34225	0.18003	0.04319	853	1.25108	0.617	0.34225	0.18003	0.04319
									852	1.2481	0.61525	0.34136	0.17948	0.04287	852	1.2481	0.61525	0.34136	0.17948	0.04287
									851	1.2448	0.61345	0.34041	0.17897	0.04261	851	1.2448	0.61345	0.34041	0.17897	0.04261
									850	1.24107	0.61155	0.33943	0.17846	0.04235	850	1.24107	0.61155	0.33943	0.17846	0.04235
									849	1.23715	0.60955	0.3384	0.17792	0.04204	849	1.23715	0.60955	0.3384	0.17792	0.04204
									848	1.23374	0.6076	0.33727	0.17731	0.04169	848	1.23374	0.6076	0.33727	0.17731	0.04169
									847	1.22997	0.60559	0.33627	0.17676	0.04142	847	1.22997	0.60559	0.33627	0.17676	0.04142
									846	1.22599	0.60344	0.33527	0.17619	0.04104	846	1.22599	0.60344	0.33527	0.17619	0.04104
									845	1.22189	0.6013	0.3342	0.1756	0.04067	845	1.22189	0.6013	0.3342	0.1756	0.04067
									844	1.21783	0.59917	0.33304	0.17498	0.04033	844	1.21783	0.59917	0.33304	0.17498	0.04033
									843	1.21395	0.59683	0.33182	0.17431	0.03994	843	1.21395	0.59683	0.33182	0.17431	0.03994
									842	1.20915	0.59452	0.33064	0.17369	0.03961	842	1.20915	0.59452	0.33064	0.17369	0.03961
									841	1.20478	0.59207	0.32935	0.17298	0.03918	841	1.20478	0.59207	0.32935	0.17298	0.03918
									840	1.20038	0.58958	0.32807	0.17231	0.0388	840	1.20038	0.58958	0.32807	0.17231	0.0388
									839	1.19574	0.58709	0.32682	0.17167	0.03849	839	1.19574	0.58709	0.32682	0.17167	0.03849
									838	1.19097	0.58456	0.32554	0.17096	0.03812	838	1.19097	0.58456	0.32554	0.17096	0.03812
									837	1.18652	0.58197	0.32412	0.17024	0.03765	837	1.18652	0.58197	0.32412	0.17024	0.03765
									836	1.18167	0.57939	0.32286	0.16954	0.0373	836	1.18167	0.57939	0.32286	0.16954	0.0373
									835	1.17666	0.57687	0.32152	0.16879	0.03692	835	1.17666	0.57687	0.32152	0.16879	0.03692
									834	1.17161	0.57433	0.32011	0.16801	0.03649	834	1.17161	0.57433	0.32011	0.16801	0.03649
									833	1.16662	0.57168	0.31878	0.16728	0.03607	833	1.16662	0.57168	0.31878	0.16728	0.03607
									832	1.16174	0.56894	0.31731	0.16649	0.03561	832	1.16174	0.56894	0.31731	0.16649	0.03561
									831	1.15627	0.56603	0.3158	0.16565	0.03518	831	1.15627	0.56603	0.3158	0.16565	0.03518
									830	1.15079	0.56318	0.31432	0.16488	0.03475	830	1.15079	0.56318	0.31432	0.16488	0.03475
									829	1.14537	0.56033	0.31286	0.16412	0.03431	829	1.14537	0.56033	0.31286	0.16412	0.03431
									828	1.13991	0.55736	0.31138	0.16325	0.03386	828	1.13991	0.55736	0.31138	0.16325	0.03386
									827	1.13457	0.55445	0.30992	0.1624	0.03335	827	1.13457	0.55445	0.30992	0.1624	0.03335
									826	1.12889	0.55134	0.30836	0.16156	0.03291	826	1.12889	0.55134	0.30836	0.16156	0.03291
									825	1.12328	0.54838	0.30679	0.16071	0.03251	825	1.12328	0.54838	0.30679	0.16071	0.03251
									824	1.11769	0.54546	0.3052	0.15985	0.03209	824	1.11769	0.54546	0.3052	0.15985	0.03209
									823	1.11205	0.54245	0.30359	0.15899	0.03158	823	1.11205	0.54245	0.30359	0.15899	0.03158
									822	1.10638	0.53954	0.30207	0.15821	0.03115	822	1.10638	0.53954	0.30207	0.15821	0.03115
									821	1.10086	0.53657	0.30052	0.15736	0.03073	821	1.10086	0.53657	0.30052	0.15736	0.03073
									820	1.09535	0.53363	0.29897	0.15649	0.03026	820	1.09535	0.53363	0.29897	0.15649	0.03026
									819	1.08969	0.53064	0.29735	0.15556	0.02974	819	1.08969	0.53064	0.29735	0.15556	0.02974
									818	1.08382	0.52758	0.29566	0.15458	0.02918	818	1.08382	0.52758	0.29566	0.15458	0.02918
									817	1.07809	0.52471	0.29411	0.1538	0.02877	817	1.07809	0.52471	0.29411	0.1538	0.02877
									816	1.07212	0.5217	0.29253	0.15293	0.02831	816	1.07212	0.5217	0.29253	0.15293	0.02831
									815	1.06641	0.51881	0.29106	0.1521	0.0279	815	1.06641	0.51881	0.29106	0.1521	0.0279
									814	1.0608	0.51592	0.28957	0.15126	0.02749	814	1.0608	0.51592	0.28957	0.15126	0.02749
									813	1.05524	0.51301	0.28799	0.15042	0.02703	813	1.05524	0.51301	0.28799	0.15042	0.02703
									812	1.05004	0.51031	0.28644	0.14962	0.02653	812	1.05004	0.51031	0.28644	0.14962	0.02653
									811	1.04469	0.50746	0.28504	0.14878	0.02613	811	1.04469	0.50746	0.28504	0.14878	0.02613
									810	1.03949	0.50479	0.28359	0.14795	0.02571	810	1.03949	0.50479	0.28359	0.14795	0.02571
									809	1.03433	0.50212	0.28215	0.14714	0.02528	809	1.03433	0.50212	0.28215	0.14714	0.02528
									808	1.02919	0.4994	0.2807	0.14637	0.02485	808	1.02919	0.4994	0.2807	0.14637	0.02485
									807	1.02414	0.49678	0.27913	0.14557	0.02442	807	1.02414	0.49678	0.27913	0.14557	0.02442
									806	1.01923	0.49414	0.27781	0.14471	0.02403	806	1.01923	0.49414	0.27781	0.14471	0.02403
									805	1.01461	0.4918	0.27649	0.14399	0.02365	805	1.01461	0.4918	0.27649	0.14399	0.02365
									804	1.01012	0.48951	0.27523	0.14327	0.02327	804	1.01012	0.48951	0.27523	0.14327	0.02327
									803	1.00563	0.48723	0.27401	0.14252	0.0229	803	1.00563	0.48723	0.27401	0.14252	0.0229
									802	1.00108	0.48513	0.27272	0.14185	0.02256	802	1.00108	0.48513	0.27272	0.14185	0.02256
									801	0.99727	0.483	0.2715	0.14116	0.02219	801	0.99727	0.483	0.2715	0.14116	0.02219
									800	0.99327	0.48101	0.27035	0.14049	0.02185	800	0.99327	0.48101	0.27035	0.14049	0.02185
									799	0.98942	0.47911	0.26931	0.13989	0.02154	799	0.98942	0.47911	0.26931	0.13989	0.02154
									798	0.98596	0.47733	0.26832	0.13936	0.02125	798	0.98596	0.47733	0.26832	0.13936	0.02125
									797	0.98296	0.47577	0.26732	0.13881	0.021	797	0.98296	0.47577	0.26732	0.13881	0.021
									796	0.97998	0.4743	0.26644	0.1383	0.02074	796	0.97998	0.4743	0.26644	0.1383	0.02074
									795	0.97743	0.47288	0.26564	0.13785	0.02051	795	0.97743	0.47288	0.26564	0.13785	0.02051
									794	0.97512	0.47166	0.26494	0.13742	0.02028	794	0.97512	0.47166	0.26494	0.13742	0.02028
									793	0.973	0.47062	0.26427	0.137	0.02008	793	0.973	0.47062	0.26427	0.137	0.02008
									792	0.97114	0.46969	0.2636	0.13661	0.01991	792	0.97114	0.46969	0.2636	0.13661	0.01991
									791	0.96975	0.46912	0.26313	0.13633	0.01981	791	0.96975	0.46912	0.26313	0.13633	0.01981
									790	0.96876	0.46865	0.26274	0.13608	0.01967	790	0.96876	0.46865	0.26274	0.13608	0.01967
									789	0.96798	0.46828	0.26243	0.13583	0.01954	789	0.96798	0.46828	0.26243	0.13583	0.01954
									788	0.96751	0.4681	0.26218	0.13561	0.01944	788	0.96751	0.4681	0.26218	0.13561	0.01944
									787	0.96752	0.46817	0.262	0.13549	0.0194	787	0.96752	0.46817	0.262	0.13549	0.0194
									786	0.96801	0.4684	0.26198	0.13546	0.01934	786	0.96801	0.4684	0.26198	0.13546	0.01934
									785	0.96894	0.46896	0.26209	0.13543	0.01942	785	0.96894	0.46896	0.26209	0.13543	0.01942
									784	0.97036	0.46959	0.26228	0.13545	0.01944	784	0.97036	0.46959	0.26228	0.13545	0.01944
									783	0.9721	0.47042	0.26258	0.13556	0.01948	783	0.9721	0.47042	0.26258	0.13556	0.01948
									782	0.97402	0.4716	0.26302	0.13577	0.01962	782	0.97402	0.4716	0.26302	0.13577	0.01962
									781	0.97644	0.47293	0.26353	0.13599	0.01971	781	0.97644	0.47293	0.26353	0.13599	0.01971
									780	0.97974	0.47472	0.26421	0.13631	0.01992	780	0.97974	0.47472	0.26421	0.13631	0.01992
									779	0.98327	0.47659	0.26502	0.13667	0.0201	779	0.98327	0.47659	0.26502	0.13667	0.0201
									778	0.98717	0.47864	0.26594	0.13705	0.02031	778	0.98717	0.47864	0.26594	0.13705	0.02031
									777	0.99161	0.48097	0.26698	0.13749	0.0206	777	0.99161	0.48097	0.26698	0.13749	0.0206
									776	0.99654	0.48349	0.26815	0.13806	0.02082	776	0.99654	0.48349	0.26815	0.13806	0.02082
									775	1.00192	0.48647	0.26942	0.13865	0.02122	775	1.00192	0.48647	0.26942	0.13865	0.02122
									774	1.00787	0.48963	0.27087	0.13933	0.02158	774	1.00787	0.48963	0.27087	0.13933	0.02158
									773	1.01432	0.49297	0.27246	0.14007	0.02197	773	1.01432	0.49297	0.27246	0.14007	0.02197
									772	1.02121	0.49649	0.27414	0.14087	0.02244	772	1.02121	0.49649	0.27414	0.14087	0.02244
									771	1.02854	0.50031	0.27596	0.14176	0.02289	771	1.02854	0.50031	0.27596	0.14176	0.02289
									770	1.03656	0.50447	0.27782	0.14267	0.0234	770	1.03656	0.50447	0.27782	0.14267	0.0234
									769	1.04512	0.50894	0.27992	0.1437	0.02398	769	1.04512	0.50894	0.27992	0.1437	0.02398
									768	1.05405	0.51363	0.28212	0.14478	0.02456	768	1.05405	0.51363	0.28212	0.14478	0.02456
									767	1.06331	0.51853	0.28439	0.14587	0.02514	767	1.06331	0.51853	0.28439	0.14587	0.02514
									766	1.07304	0.52373	0.28686	0.14709	0.02576	766	1.07304	0.52373	0.28686	0.14709	0.02576
									765	1.08354	0.52926	0.2895	0.14838	0.0265	765	1.08354	0.52926	0.2895	0.14838	0.0265
									764	1.09421	0.535	0.29229	0.14974	0.02724	764	1.09421	0.535	0.29229	0.14974	0.02724
									763	1.10521	0.54092	0.29515	0.15112	0.02799	763	1.10521	0.54092	0.29515	0.15112	0.02799
									762	1.11662	0.54705	0.29811	0.15256	0.02876	762	1.11662	0.54705	0.29811	0.15256	0.02876
									761	1.1285	0.55346	0.30131	0.15414	0.02958	761	1.1285	0.55346	0.30131	0.15414	0.02958
									760	1.14113	0.56004	0.30449	0.15568	0.03038	760	1.14113	0.56004	0.30449	0.15568	0.03038
									759	1.15392	0.56683	0.30778	0.15737	0.03123	759	1.15392	0.56683	0.30778	0.15737	0.03123
									758	1.16711	0.57377	0.31115	0.15907	0.03216	758	1.16711	0.57377	0.31115	0.15907	0.03216
									757	1.18078	0.58083	0.31461	0.1608	0.03313	757	1.18078	0.58083	0.31461	0.1608	0.03313
									756	1.19478	0.58799	0.3182	0.16264	0.03402	756	1.19478	0.58799	0.3182	0.16264	0.03402
									755	1.20893	0.59547	0.32184	0.16441	0.03505	755	1.20893	0.59547	0.32184	0.16441	0.03505
									754	1.22361	0.60322	0.32561	0.16631	0.03605	754	1.22361	0.60322	0.32561	0.16631	0.03605
									753	1.23836	0.61104	0.32943	0.16822	0.03705	753	1.23836	0.61104	0.32943	0.16822	0.03705
									752	1.25338	0.61902	0.33333	0.17012	0.03807	752	1.25338	0.61902	0.33333	0.17012	0.03807
									751	1.26904	0.62733	0.33738	0.17202	0.03916	751	1.26904	0.62733	0.33738	0.17202	0.03916
									750	1.2845	0.63584	0.3415	0.17409	0.0402	750	1.2845	0.63584	0.3415	0.17409	0.0402
									749	1.29995	0.64436	0.34567	0.17609	0.04131	749	1.29995	0.64436	0.34567	0.17609	0.04131
									748	1.31546	0.65281	0.34985	0.17815	0.04244	748	1.31546	0.65281	0.34985	0.17815	0.04244
									747	1.33103	0.66126	0.35404	0.18026	0.04355	747	1.33103	0.66126	0.35404	0.18026	0.04355
									746	1.34664	0.66978	0.35825	0.18237	0.04466	746	1.34664	0.66978	0.35825	0.18237	0.04466
									745	1.3624	0.67816	0.36234	0.18442	0.04575	745	1.3624	0.67816	0.36234	0.18442	0.04575
									744	1.37762	0.68668	0.36665	0.18654	0.04691	744	1.37762	0.68668	0.36665	0.18654	0.04691
									743	1.39308	0.69516	0.37082	0.18865	0.048	743	1.39308	0.69516	0.37082	0.18865	0.048
									742	1.4089	0.70367	0.37498	0.19078	0.04913	742	1.4089	0.70367	0.37498	0.19078	0.04913
									741	1.42493	0.71226	0.37928	0.19293	0.05033	741	1.42493	0.71226	0.37928	0.19293	0.05033
									740	1.44073	0.72081	0.38349	0.195	0.05142	740	1.44073	0.72081	0.38349	0.195	0.05142
									739	1.45631	0.72923	0.38769	0.19712	0.05258	739	1.45631	0.72923	0.38769	0.19712	0.05258
									738	1.47198	0.73761	0.39182	0.19918	0.05371	738	1.47198	0.73761	0.39182	0.19918	0.05371
									737	1.48733	0.74598	0.39592	0.20124	0.05483	737	1.48733	0.74598	0.39592	0.20124	0.05483
									736	1.50221	0.75437	0.40003	0.20332	0.05596	736	1.50221	0.75437	0.40003	0.20332	0.05596
									735	1.51728	0.76283	0.40411	0.20537	0.05709	735	1.51728	0.76283	0.40411	0.20537	0.05709
									734	1.53187	0.77116	0.40826	0.20743	0.05821	734	1.53187	0.77116	0.40826	0.20743	0.05821
									733	1.54644	0.77928	0.41227	0.20937	0.05928	733	1.54644	0.77928	0.41227	0.20937	0.05928
									732	1.56046	0.78721	0.4162	0.2113	0.06032	732	1.56046	0.78721	0.4162	0.2113	0.06032
									731	1.57392	0.795	0.42009	0.21324	0.06135	731	1.57392	0.795	0.42009	0.21324	0.06135
									730	1.58771	0.8026	0.42386	0.2151	0.06245	730	1.58771	0.8026	0.42386	0.2151	0.06245
									729	1.60063	0.80999	0.42768	0.21702	0.06346	729	1.60063	0.80999	0.42768	0.21702	0.06346
									728	1.61337	0.81731	0.43127	0.21882	0.06447	728	1.61337	0.81731	0.43127	0.21882	0.06447
									727	1.62588	0.8245	0.43473	0.22055	0.06544	727	1.62588	0.8245	0.43473	0.22055	0.06544
									726	1.63816	0.83149	0.43812	0.22224	0.06638	726	1.63816	0.83149	0.43812	0.22224	0.06638
									725	1.65015	0.83827	0.44143	0.22389	0.06737	725	1.65015	0.83827	0.44143	0.22389	0.06737
									724	1.66168	0.84492	0.44468	0.22551	0.06826	724	1.66168	0.84492	0.44468	0.22551	0.06826
									723	1.6724	0.85121	0.44782	0.22706	0.06913	723	1.6724	0.85121	0.44782	0.22706	0.06913
									722	1.68339	0.85738	0.45085	0.22855	0.06997	722	1.68339	0.85738	0.45085	0.22855	0.06997
									721	1.69428	0.86342	0.45379	0.22999	0.07081	721	1.69428	0.86342	0.45379	0.22999	0.07081
									720	1.70374	0.86913	0.45667	0.23138	0.07165	720	1.70374	0.86913	0.45667	0.23138	0.07165
									719	1.71399	0.87483	0.4594	0.23267	0.0724	719	1.71399	0.87483	0.4594	0.23267	0.0724
									718	1.72273	0.88008	0.462	0.2339	0.07319	718	1.72273	0.88008	0.462	0.2339	0.07319
									717	1.73079	0.88512	0.4645	0.23514	0.07391	717	1.73079	0.88512	0.4645	0.23514	0.07391
									716	1.73862	0.89003	0.46688	0.23634	0.07459	716	1.73862	0.89003	0.46688	0.23634	0.07459
									715	1.74633	0.89474	0.4691	0.23739	0.07532	715	1.74633	0.89474	0.4691	0.23739	0.07532
									714	1.75258	0.89883	0.47115	0.23835	0.07586	714	1.75258	0.89883	0.47115	0.23835	0.07586
									713	1.7602	0.903	0.47309	0.23929	0.07646	713	1.7602	0.903	0.47309	0.23929	0.07646
									712	1.76675	0.90682	0.47485	0.24014	0.07702	712	1.76675	0.90682	0.47485	0.24014	0.07702
									711	1.7724	0.91033	0.47646	0.24095	0.07756	711	1.7724	0.91033	0.47646	0.24095	0.07756
									710	1.77799	0.91361	0.478	0.24173	0.0781	710	1.77799	0.91361	0.478	0.24173	0.0781
									709	1.78292	0.91655	0.47945	0.24238	0.07852	709	1.78292	0.91655	0.47945	0.24238	0.07852
									708	1.78858	0.91936	0.48073	0.24301	0.07897	708	1.78858	0.91936	0.48073	0.24301	0.07897
									707	1.79282	0.92193	0.48189	0.24356	0.07941	707	1.79282	0.92193	0.48189	0.24356	0.07941
									706	1.79613	0.92427	0.48294	0.24403	0.07979	706	1.79613	0.92427	0.48294	0.24403	0.07979
									705	1.79956	0.92639	0.48391	0.24443	0.08012	705	1.79956	0.92639	0.48391	0.24443	0.08012
									704	1.80391	0.92818	0.48473	0.24481	0.08053	704	1.80391	0.92818	0.48473	0.24481	0.08053
									703	1.8051	0.92967	0.48544	0.24507	0.08083	703	1.8051	0.92967	0.48544	0.24507	0.08083
									702	1.80658	0.93106	0.48596	0.24529	0.08108	702	1.80658	0.93106	0.48596	0.24529	0.08108
									701	1.8083	0.93219	0.48636	0.24546	0.08131	701	1.8083	0.93219	0.48636	0.24546	0.08131
									700	1.81003	0.93303	0.48669	0.24558	0.08153	700	1.81003	0.93303	0.48669	0.24558	0.08153
									699	1.8121	0.93388	0.48692	0.2456	0.0817	699	1.8121	0.93388	0.48692	0.2456	0.0817
									698	1.81241	0.93427	0.48705	0.24562	0.08188	698	1.81241	0.93427	0.48705	0.24562	0.08188
									697	1.81342	0.93452	0.48705	0.2456	0.08206	697	1.81342	0.93452	0.48705	0.2456	0.08206
									696	1.81392	0.93463	0.48693	0.24552	0.08218	696	1.81392	0.93463	0.48693	0.24552	0.08218
									695	1.81333	0.93453	0.4867	0.24537	0.08225	695	1.81333	0.93453	0.4867	0.24537	0.08225
									694	1.81248	0.93414	0.48642	0.24518	0.08232	694	1.81248	0.93414	0.48642	0.24518	0.08232
									693	1.81073	0.93358	0.48603	0.2449	0.08236	693	1.81073	0.93358	0.48603	0.2449	0.08236
									692	1.80919	0.93286	0.48552	0.24457	0.08238	692	1.80919	0.93286	0.48552	0.24457	0.08238
									691	1.80787	0.93202	0.48492	0.24422	0.0824	691	1.80787	0.93202	0.48492	0.24422	0.0824
									690	1.80671	0.93105	0.48424	0.24385	0.08239	690	1.80671	0.93105	0.48424	0.24385	0.08239
									689	1.80561	0.92987	0.48354	0.24345	0.08232	689	1.80561	0.92987	0.48354	0.24345	0.08232
									688	1.80315	0.92846	0.48275	0.24302	0.08233	688	1.80315	0.92846	0.48275	0.24302	0.08233
									687	1.79985	0.92693	0.48181	0.24252	0.08228	687	1.79985	0.92693	0.48181	0.24252	0.08228
									686	1.79697	0.92522	0.48079	0.24198	0.0822	686	1.79697	0.92522	0.48079	0.24198	0.0822
									685	1.79438	0.92332	0.47968	0.24138	0.08208	685	1.79438	0.92332	0.47968	0.24138	0.08208
									684	1.79098	0.92126	0.47849	0.24072	0.08194	684	1.79098	0.92126	0.47849	0.24072	0.08194
									683	1.78645	0.91912	0.47726	0.24002	0.08179	683	1.78645	0.91912	0.47726	0.24002	0.08179
									682	1.78317	0.91679	0.47599	0.23937	0.0817	682	1.78317	0.91679	0.47599	0.23937	0.0817
									681	1.77958	0.91439	0.47462	0.23866	0.08155	681	1.77958	0.91439	0.47462	0.23866	0.08155
									680	1.7752	0.91195	0.47318	0.23789	0.08137	680	1.7752	0.91195	0.47318	0.23789	0.08137
									679	1.77012	0.90942	0.47175	0.23714	0.0812	679	1.77012	0.90942	0.47175	0.23714	0.0812
									678	1.76517	0.90655	0.47029	0.23639	0.08102	678	1.76517	0.90655	0.47029	0.23639	0.08102
									677	1.76083	0.9037	0.46868	0.2355	0.08079	677	1.76083	0.9037	0.46868	0.2355	0.08079
									676	1.75548	0.90067	0.46703	0.2346	0.08055	676	1.75548	0.90067	0.46703	0.2346	0.08055
									675	1.74997	0.89749	0.46532	0.23372	0.08031	675	1.74997	0.89749	0.46532	0.23372	0.08031
									674	1.74492	0.89427	0.46353	0.23283	0.08005	674	1.74492	0.89427	0.46353	0.23283	0.08005
									673	1.73876	0.89097	0.46167	0.2319	0.07982	673	1.73876	0.89097	0.46167	0.2319	0.07982
									672	1.73263	0.88736	0.45974	0.23094	0.07955	672	1.73263	0.88736	0.45974	0.23094	0.07955
									671	1.72615	0.88374	0.45778	0.22996	0.07926	671	1.72615	0.88374	0.45778	0.22996	0.07926
									670	1.71985	0.88006	0.45578	0.22893	0.07894	670	1.71985	0.88006	0.45578	0.22893	0.07894
									669	1.71369	0.8763	0.45375	0.22787	0.07861	669	1.71369	0.8763	0.45375	0.22787	0.07861
									668	1.70655	0.87252	0.45174	0.22685	0.07831	668	1.70655	0.87252	0.45174	0.22685	0.07831
									667	1.69919	0.86864	0.44959	0.22569	0.07792	667	1.69919	0.86864	0.44959	0.22569	0.07792
									666	1.69222	0.86468	0.44745	0.22458	0.07752	666	1.69222	0.86468	0.44745	0.22458	0.07752
									665	1.68505	0.86063	0.44528	0.22348	0.07713	665	1.68505	0.86063	0.44528	0.22348	0.07713
									664	1.6776	0.85651	0.44311	0.22237	0.07673	664	1.6776	0.85651	0.44311	0.22237	0.07673
									663	1.67031	0.85244	0.44098	0.22124	0.07633	663	1.67031	0.85244	0.44098	0.22124	0.07633
									662	1.66243	0.84816	0.43865	0.22003	0.07589	662	1.66243	0.84816	0.43865	0.22003	0.07589
									661	1.65476	0.84396	0.43642	0.21889	0.07553	661	1.65476	0.84396	0.43642	0.21889	0.07553
									660	1.647	0.83971	0.43416	0.21776	0.07517	660	1.647	0.83971	0.43416	0.21776	0.07517
									659	1.639	0.83547	0.43185	0.2166	0.07479	659	1.639	0.83547	0.43185	0.2166	0.07479
									658	1.63078	0.83134	0.4295	0.21542	0.0744	658	1.63078	0.83134	0.4295	0.21542	0.0744
									657	1.62322	0.827	0.42724	0.21424	0.07405	657	1.62322	0.827	0.42724	0.21424	0.07405
									656	1.61637	0.82282	0.42509	0.21314	0.07378	656	1.61637	0.82282	0.42509	0.21314	0.07378
									655	1.60905	0.81878	0.42292	0.21205	0.07349	655	1.60905	0.81878	0.42292	0.21205	0.07349
									654	1.60169	0.81487	0.42072	0.21096	0.07325	654	1.60169	0.81487	0.42072	0.21096	0.07325
									653	1.59516	0.81122	0.41863	0.2099	0.07314	653	1.59516	0.81122	0.41863	0.2099	0.07314
									652	1.58768	0.80747	0.41663	0.20884	0.07283	652	1.58768	0.80747	0.41663	0.20884	0.07283
									651	1.58134	0.80402	0.41478	0.20796	0.07266	651	1.58134	0.80402	0.41478	0.20796	0.07266
									650	1.57564	0.80077	0.413	0.20706	0.07245	650	1.57564	0.80077	0.413	0.20706	0.07245
									649	1.57013	0.79772	0.41134	0.20622	0.07225	649	1.57013	0.79772	0.41134	0.20622	0.07225
									648	1.56466	0.79491	0.40983	0.20549	0.07213	648	1.56466	0.79491	0.40983	0.20549	0.07213
									647	1.55996	0.79236	0.40833	0.20481	0.072	647	1.55996	0.79236	0.40833	0.20481	0.072
									646	1.55552	0.79017	0.40711	0.20417	0.07197	646	1.55552	0.79017	0.40711	0.20417	0.07197
									645	1.55186	0.78822	0.40602	0.20362	0.07198	645	1.55186	0.78822	0.40602	0.20362	0.07198
									644	1.54879	0.78654	0.40507	0.2032	0.07204	644	1.54879	0.78654	0.40507	0.2032	0.07204
									643	1.54607	0.78516	0.40428	0.20288	0.07212	643	1.54607	0.78516	0.40428	0.20288	0.07212
									642	1.54365	0.78403	0.40355	0.20252	0.07218	642	1.54365	0.78403	0.40355	0.20252	0.07218
									641	1.54216	0.78331	0.40302	0.2023	0.07233	641	1.54216	0.78331	0.40302	0.2023	0.07233
									640	1.5411	0.78286	0.40273	0.20218	0.07252	640	1.5411	0.78286	0.40273	0.20218	0.07252
									639	1.54067	0.78269	0.40258	0.20214	0.07275	639	1.54067	0.78269	0.40258	0.20214	0.07275
									638	1.54091	0.7828	0.4025	0.20215	0.073	638	1.54091	0.7828	0.4025	0.20215	0.073
									637	1.54145	0.78311	0.40258	0.20218	0.07329	637	1.54145	0.78311	0.40258	0.20218	0.07329
									636	1.54246	0.78381	0.40282	0.20241	0.07364	636	1.54246	0.78381	0.40282	0.20241	0.07364
									635	1.54349	0.78474	0.40321	0.20263	0.07397	635	1.54349	0.78474	0.40321	0.20263	0.07397
									634	1.54533	0.7859	0.40369	0.20291	0.07434	634	1.54533	0.7859	0.40369	0.20291	0.07434
									633	1.54795	0.78722	0.4042	0.20322	0.07475	633	1.54795	0.78722	0.4042	0.20322	0.07475
									632	1.55058	0.78857	0.40476	0.20349	0.07514	632	1.55058	0.78857	0.40476	0.20349	0.07514
									631	1.55312	0.79004	0.40543	0.2039	0.07558	631	1.55312	0.79004	0.40543	0.2039	0.07558
									630	1.55582	0.79166	0.40619	0.2043	0.076	630	1.55582	0.79166	0.40619	0.2043	0.076
									629	1.55843	0.79328	0.40694	0.20468	0.07643	629	1.55843	0.79328	0.40694	0.20468	0.07643
									628	1.56101	0.79487	0.40763	0.20506	0.07685	628	1.56101	0.79487	0.40763	0.20506	0.07685
									627	1.56368	0.7964	0.40825	0.20541	0.07726	627	1.56368	0.7964	0.40825	0.20541	0.07726
									626	1.56537	0.79748	0.40878	0.20576	0.07764	626	1.56537	0.79748	0.40878	0.20576	0.07764
									625	1.56745	0.79859	0.40919	0.20592	0.07795	625	1.56745	0.79859	0.40919	0.20592	0.07795
									624	1.56906	0.79959	0.40957	0.20612	0.07825	624	1.56906	0.79959	0.40957	0.20612	0.07825
									623	1.56981	0.80025	0.40983	0.20628	0.07852	623	1.56981	0.80025	0.40983	0.20628	0.07852
									622	1.56968	0.80041	0.40981	0.20627	0.07871	622	1.56968	0.80041	0.40981	0.20627	0.07871
									621	1.56951	0.80039	0.40965	0.20621	0.07894	621	1.56951	0.80039	0.40965	0.20621	0.07894
									620	1.56839	0.79977	0.40922	0.206	0.07901	620	1.56839	0.79977	0.40922	0.206	0.07901
									619	1.56643	0.79873	0.40859	0.20572	0.07905	619	1.56643	0.79873	0.40859	0.20572	0.07905
									618	1.56358	0.79725	0.40774	0.20532	0.07905	618	1.56358	0.79725	0.40774	0.20532	0.07905
									617	1.5599	0.7953	0.40664	0.20474	0.07898	617	1.5599	0.7953	0.40664	0.20474	0.07898
									616	1.55567	0.79272	0.40527	0.20398	0.07877	616	1.55567	0.79272	0.40527	0.20398	0.07877
									615	1.54924	0.7896	0.40359	0.20314	0.07856	615	1.54924	0.7896	0.40359	0.20314	0.07856
									614	1.54174	0.78602	0.40163	0.20219	0.07827	614	1.54174	0.78602	0.40163	0.20219	0.07827
									613	1.53366	0.78183	0.39935	0.20107	0.07788	613	1.53366	0.78183	0.39935	0.20107	0.07788
									612	1.52504	0.77696	0.39678	0.19979	0.07739	612	1.52504	0.77696	0.39678	0.19979	0.07739
									611	1.51491	0.77155	0.394	0.19841	0.07685	611	1.51491	0.77155	0.394	0.19841	0.07685
									610	1.50344	0.76533	0.39073	0.19681	0.0762	610	1.50344	0.76533	0.39073	0.19681	0.0762
									609	1.49107	0.75864	0.38722	0.19506	0.07551	609	1.49107	0.75864	0.38722	0.19506	0.07551
									608	1.47738	0.75138	0.3834	0.19313	0.07472	608	1.47738	0.75138	0.3834	0.19313	0.07472
									607	1.46241	0.74355	0.37926	0.19104	0.07385	607	1.46241	0.74355	0.37926	0.19104	0.07385
									606	1.44687	0.73531	0.37496	0.18889	0.07302	606	1.44687	0.73531	0.37496	0.18889	0.07302
									605	1.42933	0.72624	0.37033	0.18649	0.072	605	1.42933	0.72624	0.37033	0.18649	0.072
									604	1.41185	0.71692	0.36542	0.18408	0.07094	604	1.41185	0.71692	0.36542	0.18408	0.07094
									603	1.39304	0.70702	0.36031	0.18151	0.06981	603	1.39304	0.70702	0.36031	0.18151	0.06981
									602	1.37279	0.69656	0.35502	0.17877	0.0686	602	1.37279	0.69656	0.35502	0.17877	0.0686
									601	1.35202	0.68593	0.34946	0.17607	0.06735	601	1.35202	0.68593	0.34946	0.17607	0.06735
									600	1.32942	0.67447	0.34359	0.17316	0.066	600	1.32942	0.67447	0.34359	0.17316	0.066
									599	1.3075	0.66279	0.33773	0.17026	0.06475	599	1.3075	0.66279	0.33773	0.17026	0.06475
									598	1.28474	0.65067	0.33165	0.16728	0.06345	598	1.28474	0.65067	0.33165	0.16728	0.06345
									597	1.26122	0.63822	0.32537	0.16422	0.06208	597	1.26122	0.63822	0.32537	0.16422	0.06208
									596	1.23785	0.62576	0.31902	0.16112	0.06069	596	1.23785	0.62576	0.31902	0.16112	0.06069
									595	1.21364	0.61287	0.31246	0.15785	0.05919	595	1.21364	0.61287	0.31246	0.15785	0.05919
									594	1.18948	0.60023	0.30595	0.15474	0.05782	594	1.18948	0.60023	0.30595	0.15474	0.05782
									593	1.16469	0.58746	0.29937	0.15155	0.05641	593	1.16469	0.58746	0.29937	0.15155	0.05641
									592	1.13956	0.57462	0.29275	0.14827	0.05493	592	1.13956	0.57462	0.29275	0.14827	0.05493
									591	1.11464	0.56188	0.28618	0.145	0.05342	591	1.11464	0.56188	0.28618	0.145	0.05342
									590	1.0892	0.5489	0.27967	0.14172	0.052	590	1.0892	0.5489	0.27967	0.14172	0.052
									589	1.06405	0.53617	0.27323	0.13858	0.05055	589	1.06405	0.53617	0.27323	0.13858	0.05055
									588	1.0387	0.52335	0.26674	0.1354	0.04907	588	1.0387	0.52335	0.26674	0.1354	0.04907
									587	1.0135	0.51056	0.26025	0.13223	0.04763	587	1.0135	0.51056	0.26025	0.13223	0.04763
									586	0.98867	0.49798	0.25384	0.12913	0.04624	586	0.98867	0.49798	0.25384	0.12913	0.04624
									585	0.96329	0.48542	0.24752	0.12606	0.04487	585	0.96329	0.48542	0.24752	0.12606	0.04487
									584	0.93899	0.47329	0.2414	0.12315	0.04359	584	0.93899	0.47329	0.2414	0.12315	0.04359
									583	0.91527	0.46115	0.23534	0.12023	0.04226	583	0.91527	0.46115	0.23534	0.12023	0.04226
									582	0.89221	0.44921	0.22941	0.11735	0.04096	582	0.89221	0.44921	0.22941	0.11735	0.04096
									581	0.86975	0.43765	0.22366	0.11457	0.03976	581	0.86975	0.43765	0.22366	0.11457	0.03976
									580	0.84746	0.42623	0.21798	0.11188	0.03859	580	0.84746	0.42623	0.21798	0.11188	0.03859
									579	0.82608	0.41529	0.21244	0.1093	0.03744	579	0.82608	0.41529	0.21244	0.1093	0.03744
									578	0.80504	0.40452	0.20703	0.10672	0.03636	578	0.80504	0.40452	0.20703	0.10672	0.03636
									577	0.78448	0.39405	0.20178	0.1042	0.03531	577	0.78448	0.39405	0.20178	0.1042	0.03531
									576	0.76437	0.38389	0.19667	0.10178	0.03425	576	0.76437	0.38389	0.19667	0.10178	0.03425
									575	0.74436	0.37379	0.19159	0.09933	0.03314	575	0.74436	0.37379	0.19159	0.09933	0.03314
									574	0.725	0.36415	0.18684	0.09701	0.03218	574	0.725	0.36415	0.18684	0.09701	0.03218
									573	0.70626	0.35471	0.18218	0.09481	0.03122	573	0.70626	0.35471	0.18218	0.09481	0.03122
									572	0.68796	0.34555	0.17764	0.09267	0.03031	572	0.68796	0.34555	0.17764	0.09267	0.03031
									571	0.66999	0.33666	0.17322	0.09058	0.02946	571	0.66999	0.33666	0.17322	0.09058	0.02946
									570	0.65234	0.32787	0.16887	0.08851	0.0286	570	0.65234	0.32787	0.16887	0.08851	0.0286
									569	0.63568	0.31939	0.16469	0.08658	0.02774	569	0.63568	0.31939	0.16469	0.08658	0.02774
									568	0.61899	0.31096	0.16058	0.08473	0.02699	568	0.61899	0.31096	0.16058	0.08473	0.02699
									567	0.60277	0.30275	0.15659	0.08291	0.02627	567	0.60277	0.30275	0.15659	0.08291	0.02627
									566	0.58707	0.29475	0.15268	0.08111	0.02555	566	0.58707	0.29475	0.15268	0.08111	0.02555
									565	0.57167	0.28682	0.1488	0.07934	0.02486	565	0.57167	0.28682	0.1488	0.07934	0.02486
									564	0.55712	0.27923	0.14501	0.07758	0.02414	564	0.55712	0.27923	0.14501	0.07758	0.02414
									563	0.54252	0.27166	0.14134	0.07591	0.02346	563	0.54252	0.27166	0.14134	0.07591	0.02346
									562	0.52826	0.26441	0.1378	0.07432	0.02284	562	0.52826	0.26441	0.1378	0.07432	0.02284
									561	0.51435	0.25742	0.13434	0.07276	0.02224	561	0.51435	0.25742	0.13434	0.07276	0.02224
									560	0.50065	0.25049	0.13095	0.07119	0.02163	560	0.50065	0.25049	0.13095	0.07119	0.02163
									559	0.48723	0.24394	0.12775	0.06973	0.02107	559	0.48723	0.24394	0.12775	0.06973	0.02107
									558	0.474	0.23737	0.12456	0.06829	0.02053	558	0.474	0.23737	0.12456	0.06829	0.02053
									557	0.46119	0.23101	0.12149	0.06692	0.02	557	0.46119	0.23101	0.12149	0.06692	0.02
									556	0.44866	0.22482	0.11849	0.06561	0.01949	556	0.44866	0.22482	0.11849	0.06561	0.01949
									555	0.4363	0.21873	0.11554	0.06433	0.01904	555	0.4363	0.21873	0.11554	0.06433	0.01904
									554	0.42452	0.2129	0.11276	0.06309	0.01863	554	0.42452	0.2129	0.11276	0.06309	0.01863
									553	0.41293	0.20707	0.10997	0.0619	0.01821	553	0.41293	0.20707	0.10997	0.0619	0.01821
									552	0.40188	0.20145	0.10733	0.06082	0.01785	552	0.40188	0.20145	0.10733	0.06082	0.01785
									551	0.39099	0.19589	0.10472	0.05973	0.01746	551	0.39099	0.19589	0.10472	0.05973	0.01746
									550	0.38046	0.19056	0.10215	0.0586	0.01704	550	0.38046	0.19056	0.10215	0.0586	0.01704
									549	0.37067	0.18567	0.09979	0.05767	0.01674	549	0.37067	0.18567	0.09979	0.05767	0.01674
									548	0.36112	0.18084	0.09757	0.05672	0.01645	548	0.36112	0.18084	0.09757	0.05672	0.01645
									547	0.35209	0.17626	0.09539	0.05586	0.01617	547	0.35209	0.17626	0.09539	0.05586	0.01617
									546	0.34332	0.17185	0.09327	0.05499	0.01589	546	0.34332	0.17185	0.09327	0.05499	0.01589
									545	0.33472	0.16757	0.09124	0.05412	0.01558	545	0.33472	0.16757	0.09124	0.05412	0.01558
									544	0.32665	0.16359	0.08934	0.05337	0.01534	544	0.32665	0.16359	0.08934	0.05337	0.01534
									543	0.31892	0.15975	0.08758	0.05267	0.01519	543	0.31892	0.15975	0.08758	0.05267	0.01519
									542	0.31146	0.15612	0.08587	0.05199	0.01502	542	0.31146	0.15612	0.08587	0.05199	0.01502
									541	0.30425	0.15262	0.08426	0.05134	0.01487	541	0.30425	0.15262	0.08426	0.05134	0.01487
									540	0.2974	0.14925	0.08276	0.05076	0.01476	540	0.2974	0.14925	0.08276	0.05076	0.01476
									539	0.29113	0.14612	0.08135	0.05024	0.01466	539	0.29113	0.14612	0.08135	0.05024	0.01466
									538	0.28522	0.14318	0.08002	0.04979	0.01454	538	0.28522	0.14318	0.08002	0.04979	0.01454
									537	0.27969	0.14048	0.07878	0.04939	0.01449	537	0.27969	0.14048	0.07878	0.04939	0.01449
									536	0.27451	0.13791	0.07764	0.049	0.01446	536	0.27451	0.13791	0.07764	0.049	0.01446
									535	0.26968	0.13543	0.07657	0.04864	0.01444	535	0.26968	0.13543	0.07657	0.04864	0.01444
									534	0.2652	0.13312	0.0755	0.04838	0.01441	534	0.2652	0.13312	0.0755	0.04838	0.01441
									533	0.26098	0.13108	0.07462	0.04808	0.0144	533	0.26098	0.13108	0.07462	0.04808	0.0144
									532	0.25715	0.12919	0.07379	0.04785	0.01444	532	0.25715	0.12919	0.07379	0.04785	0.01444
									531	0.2537	0.12751	0.07307	0.04769	0.01451	531	0.2537	0.12751	0.07307	0.04769	0.01451
									530	0.25055	0.12599	0.07246	0.0476	0.01458	530	0.25055	0.12599	0.07246	0.0476	0.01458
									529	0.24758	0.12455	0.07194	0.04748	0.01463	529	0.24758	0.12455	0.07194	0.04748	0.01463
									528	0.24499	0.12327	0.07141	0.04737	0.01475	528	0.24499	0.12327	0.07141	0.04737	0.01475
									527	0.2427	0.12214	0.07096	0.04736	0.01486	527	0.2427	0.12214	0.07096	0.04736	0.01486
									526	0.24064	0.12118	0.07061	0.04737	0.01495	526	0.24064	0.12118	0.07061	0.04737	0.01495
									525	0.23886	0.12036	0.07035	0.04741	0.01508	525	0.23886	0.12036	0.07035	0.04741	0.01508
									524	0.23744	0.11964	0.07013	0.04747	0.0153	524	0.23744	0.11964	0.07013	0.04747	0.0153
									523	0.23613	0.11904	0.06992	0.04755	0.01541	523	0.23613	0.11904	0.06992	0.04755	0.01541
									522	0.23533	0.11868	0.06993	0.04776	0.01563	522	0.23533	0.11868	0.06993	0.04776	0.01563
									521	0.23472	0.11846	0.06996	0.04796	0.01581	521	0.23472	0.11846	0.06996	0.04796	0.01581
									520	0.23431	0.1183	0.06999	0.04815	0.01599	520	0.23431	0.1183	0.06999	0.04815	0.01599
									519	0.23416	0.11819	0.07006	0.04835	0.01622	519	0.23416	0.11819	0.07006	0.04835	0.01622
									518	0.23417	0.11829	0.07025	0.04857	0.01641	518	0.23417	0.11829	0.07025	0.04857	0.01641
									517	0.23452	0.11849	0.07045	0.04885	0.01662	517	0.23452	0.11849	0.07045	0.04885	0.01662
									516	0.23506	0.11881	0.07078	0.04919	0.01688	516	0.23506	0.11881	0.07078	0.04919	0.01688
									515	0.23579	0.11922	0.07113	0.04954	0.01715	515	0.23579	0.11922	0.07113	0.04954	0.01715
									514	0.23668	0.1197	0.07146	0.04987	0.01741	514	0.23668	0.1197	0.07146	0.04987	0.01741
									513	0.23778	0.12031	0.07195	0.05025	0.01768	513	0.23778	0.12031	0.07195	0.05025	0.01768
									512	0.23908	0.12096	0.07244	0.05071	0.01798	512	0.23908	0.12096	0.07244	0.05071	0.01798
									511	0.24055	0.12174	0.07296	0.05114	0.01827	511	0.24055	0.12174	0.07296	0.05114	0.01827
									510	0.24216	0.12259	0.07352	0.05156	0.01856	510	0.24216	0.12259	0.07352	0.05156	0.01856
									509	0.24392	0.12349	0.07412	0.052	0.01885	509	0.24392	0.12349	0.07412	0.052	0.01885
									508	0.24583	0.12452	0.07473	0.05258	0.01912	508	0.24583	0.12452	0.07473	0.05258	0.01912
									507	0.24776	0.12559	0.0754	0.05309	0.01954	507	0.24776	0.12559	0.0754	0.05309	0.01954
									506	0.24974	0.1266	0.07609	0.05353	0.01982	506	0.24974	0.1266	0.07609	0.05353	0.01982
									505	0.25176	0.12763	0.07676	0.05394	0.02004	505	0.25176	0.12763	0.07676	0.05394	0.02004
									504	0.25383	0.12872	0.07743	0.05439	0.0203	504	0.25383	0.12872	0.07743	0.05439	0.0203
									503	0.25602	0.12989	0.07814	0.05501	0.02061	503	0.25602	0.12989	0.07814	0.05501	0.02061
									502	0.25821	0.13109	0.07891	0.05547	0.02095	502	0.25821	0.13109	0.07891	0.05547	0.02095
									501	0.2603	0.13222	0.07964	0.05599	0.02127	501	0.2603	0.13222	0.07964	0.05599	0.02127
									500	0.26239	0.13332	0.08034	0.05652	0.02157	500	0.26239	0.13332	0.08034	0.05652	0.02157
									499	0.26451	0.13441	0.08106	0.05706	0.02187	499	0.26451	0.13441	0.08106	0.05706	0.02187
									498	0.26668	0.13545	0.08182	0.05756	0.02215	498	0.26668	0.13545	0.08182	0.05756	0.02215
									497	0.26874	0.13653	0.0824	0.05801	0.02245	497	0.26874	0.13653	0.0824	0.05801	0.02245
									496	0.27076	0.13761	0.08304	0.05852	0.02272	496	0.27076	0.13761	0.08304	0.05852	0.02272
									495	0.27274	0.13863	0.08369	0.05905	0.023	495	0.27274	0.13863	0.08369	0.05905	0.023
									494	0.27466	0.1396	0.0843	0.05953	0.02327	494	0.27466	0.1396	0.0843	0.05953	0.02327
									493	0.27646	0.14052	0.08486	0.05991	0.02347	493	0.27646	0.14052	0.08486	0.05991	0.02347
									492	0.27801	0.14143	0.08552	0.06036	0.0238	492	0.27801	0.14143	0.08552	0.06036	0.0238
									491	0.27973	0.14236	0.08615	0.06085	0.02405	491	0.27973	0.14236	0.08615	0.06085	0.02405
									490	0.28122	0.14317	0.08668	0.06125	0.02428	490	0.28122	0.14317	0.08668	0.06125	0.02428
									489	0.28256	0.14389	0.08716	0.0616	0.02448	489	0.28256	0.14389	0.08716	0.0616	0.02448
									488	0.28392	0.14458	0.08768	0.06199	0.02465	488	0.28392	0.14458	0.08768	0.06199	0.02465
									487	0.28526	0.14533	0.08823	0.06247	0.02492	487	0.28526	0.14533	0.08823	0.06247	0.02492
									486	0.28638	0.14594	0.08871	0.06282	0.02516	486	0.28638	0.14594	0.08871	0.06282	0.02516
									485	0.28745	0.14654	0.08913	0.06316	0.02535	485	0.28745	0.14654	0.08913	0.06316	0.02535
									484	0.28847	0.14711	0.08955	0.06354	0.02551	484	0.28847	0.14711	0.08955	0.06354	0.02551
									483	0.28939	0.14762	0.08997	0.06393	0.02567	483	0.28939	0.14762	0.08997	0.06393	0.02567
									482	0.29006	0.14812	0.0903	0.06423	0.02582	482	0.29006	0.14812	0.0903	0.06423	0.02582
									481	0.29092	0.14853	0.09075	0.06465	0.02616	481	0.29092	0.14853	0.09075	0.06465	0.02616
									480	0.29169	0.14894	0.09106	0.06492	0.02631	480	0.29169	0.14894	0.09106	0.06492	0.02631
									479	0.29241	0.14937	0.09134	0.06523	0.02648	479	0.29241	0.14937	0.09134	0.06523	0.02648
									478	0.29305	0.14974	0.09164	0.06558	0.0267	478	0.29305	0.14974	0.09164	0.06558	0.0267
									477	0.29354	0.14996	0.09195	0.06583	0.02682	477	0.29354	0.14996	0.09195	0.06583	0.02682
									476	0.29412	0.15038	0.09228	0.06616	0.02705	476	0.29412	0.15038	0.09228	0.06616	0.02705
									475	0.2946	0.1507	0.09254	0.06644	0.02721	475	0.2946	0.1507	0.09254	0.06644	0.02721
									474	0.29504	0.15103	0.09286	0.06671	0.02736	474	0.29504	0.15103	0.09286	0.06671	0.02736
									473	0.29545	0.15137	0.09317	0.06699	0.02753	473	0.29545	0.15137	0.09317	0.06699	0.02753
									472	0.29584	0.15168	0.09342	0.06731	0.02768	472	0.29584	0.15168	0.09342	0.06731	0.02768
									471	0.29631	0.15196	0.09377	0.06766	0.02787	471	0.29631	0.15196	0.09377	0.06766	0.02787
									470	0.29664	0.15223	0.09401	0.06792	0.02807	470	0.29664	0.15223	0.09401	0.06792	0.02807
									469	0.29698	0.15246	0.09428	0.06817	0.02823	469	0.29698	0.15246	0.09428	0.06817	0.02823
									468	0.29736	0.15272	0.09453	0.06848	0.02842	468	0.29736	0.15272	0.09453	0.06848	0.02842
									467	0.29775	0.15303	0.09474	0.06883	0.02866	467	0.29775	0.15303	0.09474	0.06883	0.02866
									466	0.29803	0.15328	0.09498	0.06907	0.02887	466	0.29803	0.15328	0.09498	0.06907	0.02887
									465	0.29834	0.15356	0.09529	0.06943	0.02902	465	0.29834	0.15356	0.09529	0.06943	0.02902
									464	0.2987	0.15391	0.09562	0.06974	0.02918	464	0.2987	0.15391	0.09562	0.06974	0.02918
									463	0.29903	0.15423	0.09589	0.07	0.02938	463	0.29903	0.15423	0.09589	0.07	0.02938
									462	0.29929	0.15443	0.09604	0.07025	0.02963	462	0.29929	0.15443	0.09604	0.07025	0.02963
									461	0.2997	0.15469	0.09635	0.07055	0.02978	461	0.2997	0.15469	0.09635	0.07055	0.02978
									460	0.29997	0.1549	0.09662	0.07088	0.03003	460	0.29997	0.1549	0.09662	0.07088	0.03003
									459	0.30029	0.15519	0.09686	0.07121	0.03021	459	0.30029	0.15519	0.09686	0.07121	0.03021
									458	0.30068	0.15556	0.09706	0.07149	0.03037	458	0.30068	0.15556	0.09706	0.07149	0.03037
									457	0.30104	0.15596	0.09721	0.07171	0.03071	457	0.30104	0.15596	0.09721	0.07171	0.03071
									456	0.30149	0.15628	0.09769	0.07204	0.03084	456	0.30149	0.15628	0.09769	0.07204	0.03084
									455	0.30198	0.15669	0.09808	0.07246	0.03108	455	0.30198	0.15669	0.09808	0.07246	0.03108
									454	0.30251	0.1571	0.09838	0.07285	0.03132	454	0.30251	0.1571	0.09838	0.07285	0.03132
									453	0.30308	0.15752	0.09864	0.07316	0.03155	453	0.30308	0.15752	0.09864	0.07316	0.03155
									452	0.30363	0.15814	0.09907	0.07347	0.03186	452	0.30363	0.15814	0.09907	0.07347	0.03186
									451	0.30455	0.15864	0.09937	0.07388	0.03212	451	0.30455	0.15864	0.09937	0.07388	0.03212
									450	0.30542	0.15921	0.0998	0.07426	0.03239	450	0.30542	0.15921	0.0998	0.07426	0.03239
									449	0.30641	0.15991	0.10027	0.07468	0.03267	449	0.30641	0.15991	0.10027	0.07468	0.03267
									448	0.3076	0.16074	0.10072	0.07513	0.03296	448	0.3076	0.16074	0.10072	0.07513	0.03296
									447	0.30883	0.16167	0.10124	0.07544	0.03327	447	0.30883	0.16167	0.10124	0.07544	0.03327
									446	0.31057	0.16249	0.10195	0.07599	0.03363	446	0.31057	0.16249	0.10195	0.07599	0.03363
									445	0.31235	0.16357	0.10261	0.07659	0.03409	445	0.31235	0.16357	0.10261	0.07659	0.03409
									444	0.31425	0.16475	0.10322	0.07716	0.03448	444	0.31425	0.16475	0.10322	0.07716	0.03448
									443	0.31635	0.16596	0.10388	0.07765	0.03476	443	0.31635	0.16596	0.10388	0.07765	0.03476
									442	0.31873	0.16725	0.10475	0.07813	0.03503	442	0.31873	0.16725	0.10475	0.07813	0.03503
									441	0.3216	0.16902	0.10575	0.07891	0.03551	441	0.3216	0.16902	0.10575	0.07891	0.03551
									440	0.32463	0.17071	0.1067	0.0797	0.03603	440	0.32463	0.17071	0.1067	0.0797	0.03603
									439	0.32777	0.17259	0.1078	0.0804	0.03648	439	0.32777	0.17259	0.1078	0.0804	0.03648
									438	0.3312	0.17458	0.10896	0.08112	0.03687	438	0.3312	0.17458	0.10896	0.08112	0.03687
									437	0.3351	0.1766	0.11012	0.08201	0.03732	437	0.3351	0.1766	0.11012	0.08201	0.03732
									436	0.3394	0.17904	0.11156	0.08298	0.03807	436	0.3394	0.17904	0.11156	0.08298	0.03807
									435	0.34373	0.18123	0.11294	0.08388	0.03846	435	0.34373	0.18123	0.11294	0.08388	0.03846
									434	0.34839	0.18382	0.11433	0.08479	0.03902	434	0.34839	0.18382	0.11433	0.08479	0.03902
									433	0.35331	0.18657	0.11573	0.08572	0.03964	433	0.35331	0.18657	0.11573	0.08572	0.03964
									432	0.35846	0.18932	0.11724	0.08669	0.04024	432	0.35846	0.18932	0.11724	0.08669	0.04024
									431	0.364	0.19229	0.11897	0.08768	0.04087	431	0.364	0.19229	0.11897	0.08768	0.04087
									430	0.36923	0.19517	0.1206	0.08868	0.04143	430	0.36923	0.19517	0.1206	0.08868	0.04143
									429	0.37489	0.19832	0.12243	0.0898	0.04217	429	0.37489	0.19832	0.12243	0.0898	0.04217
									428	0.3806	0.20149	0.12407	0.09091	0.0428	428	0.3806	0.20149	0.12407	0.09091	0.0428
									427	0.38628	0.20457	0.12566	0.092	0.04335	427	0.38628	0.20457	0.12566	0.092	0.04335
									426	0.39207	0.20757	0.12756	0.09307	0.04405	426	0.39207	0.20757	0.12756	0.09307	0.04405
									425	0.39771	0.21076	0.12919	0.09405	0.0447	425	0.39771	0.21076	0.12919	0.09405	0.0447
									424	0.40374	0.2141	0.13097	0.09528	0.04532	424	0.40374	0.2141	0.13097	0.09528	0.04532
									423	0.40973	0.21736	0.13281	0.0964	0.04616	423	0.40973	0.21736	0.13281	0.0964	0.04616
									422	0.41558	0.2205	0.13454	0.09743	0.04686	422	0.41558	0.2205	0.13454	0.09743	0.04686
									421	0.42133	0.22356	0.13609	0.0985	0.04726	421	0.42133	0.22356	0.13609	0.0985	0.04726
									420	0.42714	0.22674	0.13787	0.09971	0.04806	420	0.42714	0.22674	0.13787	0.09971	0.04806
									419	0.43314	0.22968	0.13966	0.10082	0.0488	419	0.43314	0.22968	0.13966	0.10082	0.0488
									418	0.43866	0.23283	0.14125	0.10185	0.04942	418	0.43866	0.23283	0.14125	0.10185	0.04942
									417	0.44415	0.23599	0.14293	0.10296	0.05001	417	0.44415	0.23599	0.14293	0.10296	0.05001
									416	0.44986	0.23908	0.14476	0.10414	0.05064	416	0.44986	0.23908	0.14476	0.10414	0.05064
									415	0.45565	0.24229	0.14651	0.10521	0.05134	415	0.45565	0.24229	0.14651	0.10521	0.05134
									414	0.46185	0.24555	0.14832	0.10643	0.05195	414	0.46185	0.24555	0.14832	0.10643	0.05195
									413	0.46788	0.24895	0.15021	0.10755	0.0527	413	0.46788	0.24895	0.15021	0.10755	0.0527
									412	0.47404	0.25243	0.15207	0.1087	0.05335	412	0.47404	0.25243	0.15207	0.1087	0.05335
									411	0.48048	0.25595	0.15395	0.10994	0.05397	411	0.48048	0.25595	0.15395	0.10994	0.05397
									410	0.4872	0.25948	0.156	0.11118	0.05486	410	0.4872	0.25948	0.156	0.11118	0.05486
									409	0.49455	0.26325	0.15801	0.11249	0.05554	409	0.49455	0.26325	0.15801	0.11249	0.05554
									408	0.5018	0.26747	0.16047	0.11401	0.05638	408	0.5018	0.26747	0.16047	0.11401	0.05638
									407	0.50967	0.27196	0.16306	0.11548	0.05717	407	0.50967	0.27196	0.16306	0.11548	0.05717
									406	0.51817	0.27656	0.16555	0.11694	0.05795	406	0.51817	0.27656	0.16555	0.11694	0.05795
									405	0.52698	0.28118	0.16783	0.11856	0.05886	405	0.52698	0.28118	0.16783	0.11856	0.05886
									404	0.53651	0.28606	0.17042	0.11996	0.05969	404	0.53651	0.28606	0.17042	0.11996	0.05969
									403	0.5462	0.29111	0.17325	0.12174	0.06079	403	0.5462	0.29111	0.17325	0.12174	0.06079
									402	0.55659	0.29647	0.17608	0.1236	0.06181	402	0.55659	0.29647	0.17608	0.1236	0.06181
									401	0.56723	0.30192	0.17896	0.12534	0.06274	401	0.56723	0.30192	0.17896	0.12534	0.06274
									400	0.57706	0.30701	0.18185	0.12681	0.0637	400	0.57706	0.30701	0.18185	0.12681	0.0637
									399	0.59423	0.31695	0.18665	0.12976	0.06768	399	0.59423	0.31695	0.18665	0.12976	0.06768
									398	0.61153	0.32702	0.19125	0.13285	0.06943	398	0.61153	0.32702	0.19125	0.13285	0.06943
									397	0.62444	0.33371	0.19475	0.13491	0.07091	397	0.62444	0.33371	0.19475	0.13491	0.07091
									396	0.63762	0.3404	0.19869	0.13728	0.07269	396	0.63762	0.3404	0.19869	0.13728	0.07269
									395	0.65054	0.34728	0.20277	0.13994	0.0737	395	0.65054	0.34728	0.20277	0.13994	0.0737
									394	0.66378	0.3535	0.20619	0.14107	0.07394	394	0.66378	0.3535	0.20619	0.14107	0.07394
									393	0.67941	0.36248	0.21039	0.1446	0.07617	393	0.67941	0.36248	0.21039	0.1446	0.07617
									392	0.69414	0.37025	0.21406	0.14656	0.07732	392	0.69414	0.37025	0.21406	0.14656	0.07732
									391	0.71054	0.37853	0.21821	0.14831	0.07866	391	0.71054	0.37853	0.21821	0.14831	0.07866
									390	0.72923	0.38787	0.22325	0.15092	0.08068	390	0.72923	0.38787	0.22325	0.15092	0.08068
									389	0.74738	0.39648	0.22824	0.15395	0.08155	389	0.74738	0.39648	0.22824	0.15395	0.08155
									388	0.76545	0.40542	0.23212	0.15711	0.08368	388	0.76545	0.40542	0.23212	0.15711	0.08368
									387	0.78311	0.4145	0.23766	0.15979	0.0849	387	0.78311	0.4145	0.23766	0.15979	0.0849
									386	0.80159	0.4247	0.2438	0.16307	0.08607	386	0.80159	0.4247	0.2438	0.16307	0.08607
									385	0.8231	0.4365	0.24981	0.1669	0.0877	385	0.8231	0.4365	0.24981	0.1669	0.0877
									384	0.84828	0.4479	0.25462	0.16917	0.08962	384	0.84828	0.4479	0.25462	0.16917	0.08962
									383	0.86788	0.45716	0.25955	0.1733	0.09141	383	0.86788	0.45716	0.25955	0.1733	0.09141
									382	0.88982	0.46743	0.26535	0.17668	0.0931	382	0.88982	0.46743	0.26535	0.17668	0.0931
									381	0.91128	0.47865	0.27182	0.17931	0.09498	381	0.91128	0.47865	0.27182	0.17931	0.09498
									380	0.92977	0.4895	0.27759	0.18149	0.09682	380	0.92977	0.4895	0.27759	0.18149	0.09682
									379	0.94742	0.49932	0.28156	0.1841	0.09825	379	0.94742	0.49932	0.28156	0.1841	0.09825
									378	0.96596	0.50824	0.28692	0.18677	0.099	378	0.96596	0.50824	0.28692	0.18677	0.099
									377	0.98497	0.51918	0.29242	0.19035	0.10217	377	0.98497	0.51918	0.29242	0.19035	0.10217
									376	1.00247	0.52944	0.29732	0.19333	0.10407	376	1.00247	0.52944	0.29732	0.19333	0.10407
									375	1.02007	0.53853	0.30167	0.19583	0.10463	375	1.02007	0.53853	0.30167	0.19583	0.10463
									374	1.04214	0.54787	0.30636	0.19896	0.1059	374	1.04214	0.54787	0.30636	0.19896	0.1059
									373	1.05578	0.55525	0.3116	0.20095	0.1075	373	1.05578	0.55525	0.3116	0.20095	0.1075
									372	1.07613	0.56424	0.31551	0.20411	0.10826	372	1.07613	0.56424	0.31551	0.20411	0.10826
									371	1.09519	0.573	0.32027	0.20692	0.10975	371	1.09519	0.573	0.32027	0.20692	0.10975
									370	1.11148	0.58077	0.32499	0.2096	0.11161	370	1.11148	0.58077	0.32499	0.2096	0.11161
									369	1.12568	0.58785	0.32838	0.2126	0.11304	369	1.12568	0.58785	0.32838	0.2126	0.11304
									368	1.13387	0.59833	0.33315	0.21394	0.11427	368	1.13387	0.59833	0.33315	0.21394	0.11427
									367	1.15619	0.60779	0.3386	0.21746	0.11575	367	1.15619	0.60779	0.3386	0.21746	0.11575
									366	1.17887	0.61697	0.34357	0.21984	0.11695	366	1.17887	0.61697	0.34357	0.21984	0.11695
									365	1.19902	0.62658	0.34809	0.22221	0.1185	365	1.19902	0.62658	0.34809	0.22221	0.1185
									364	1.21723	0.63647	0.35267	0.22588	0.1208	364	1.21723	0.63647	0.35267	0.22588	0.1208
									363	1.24691	0.64633	0.36008	0.22996	0.12282	363	1.24691	0.64633	0.36008	0.22996	0.12282
									362	1.26258	0.65771	0.36614	0.2325	0.1237	362	1.26258	0.65771	0.36614	0.2325	0.1237
									361	1.2824	0.66985	0.37179	0.23637	0.12641	361	1.2824	0.66985	0.37179	0.23637	0.12641
									360	1.30617	0.68197	0.37775	0.24034	0.12885	360	1.30617	0.68197	0.37775	0.24034	0.12885
									359	1.33369	0.69543	0.38514	0.24408	0.13021	359	1.33369	0.69543	0.38514	0.24408	0.13021
									358	1.35546	0.70878	0.39257	0.24788	0.13222	358	1.35546	0.70878	0.39257	0.24788	0.13222
									357	1.3861	0.72317	0.40036	0.25148	0.13516	357	1.3861	0.72317	0.40036	0.25148	0.13516
									356	1.41913	0.7393	0.40847	0.25683	0.138	356	1.41913	0.7393	0.40847	0.25683	0.138
									355	1.45341	0.75709	0.41684	0.26224	0.14055	355	1.45341	0.75709	0.41684	0.26224	0.14055
									354	1.48888	0.77567	0.42566	0.26666	0.14287	354	1.48888	0.77567	0.42566	0.26666	0.14287
									353	1.52646	0.79207	0.43567	0.27108	0.1453	353	1.52646	0.79207	0.43567	0.27108	0.1453
									352	1.56692	0.81466	0.4467	0.2768	0.14851	352	1.56692	0.81466	0.4467	0.2768	0.14851
									351	1.60976	0.83352	0.45656	0.28312	0.1517	351	1.60976	0.83352	0.45656	0.28312	0.1517
									350	1.65584	0.85236	0.46687	0.28897	0.15468	350	1.65584	0.85236	0.46687	0.28897	0.15468
									349	1.70286	0.87381	0.47801	0.29411	0.15739	349	1.70286	0.87381	0.47801	0.29411	0.15739
									348	1.74023	0.89556	0.48745	0.29988	0.15982	348	1.74023	0.89556	0.48745	0.29988	0.15982
									347	1.79711	0.91804	0.49894	0.30557	0.16272	347	1.79711	0.91804	0.49894	0.30557	0.16272
									346	1.84794	0.93749	0.50987	0.31095	0.16569	346	1.84794	0.93749	0.50987	0.31095	0.16569
									345	1.88679	0.95592	0.52033	0.31655	0.1685	345	1.88679	0.95592	0.52033	0.31655	0.1685
									344	1.91607	0.97532	0.53029	0.32219	0.1713	344	1.91607	0.97532	0.53029	0.32219	0.1713
									343	1.94875	0.99633	0.53922	0.32667	0.17465	343	1.94875	0.99633	0.53922	0.32667	0.17465
									342	2.00633	1.01131	0.54867	0.33038	0.17615	342	2.00633	1.01131	0.54867	0.33038	0.17615
									341	2.04703	1.0277	0.55542	0.33498	0.17825	341	2.04703	1.0277	0.55542	0.33498	0.17825
									340	2.08521	1.0404	0.56212	0.3388	0.18046	340	2.08521	1.0404	0.56212	0.3388	0.18046
									339	2.11205	1.05052	0.56812	0.34158	0.18204	339	2.11205	1.05052	0.56812	0.34158	0.18204
									338	2.1193	1.06084	0.57203	0.34373	0.18264	338	2.1193	1.06084	0.57203	0.34373	0.18264
									337	2.16194	1.06648	0.5754	0.34552	0.18366	337	2.16194	1.06648	0.5754	0.34552	0.18366
									336	2.17042	1.06851	0.57754	0.34628	0.18367	336	2.17042	1.06851	0.57754	0.34628	0.18367
									335	2.14793	1.07141	0.57862	0.34683	0.18378	335	2.14793	1.07141	0.57862	0.34683	0.18378
									334	2.13249	1.07088	0.57873	0.34673	0.18421	334	2.13249	1.07088	0.57873	0.34673	0.18421
									333	2.12863	1.06731	0.57811	0.34598	0.18458	333	2.12863	1.06731	0.57811	0.34598	0.18458
									332	2.09934	1.06816	0.57712	0.34528	0.18395	332	2.09934	1.06816	0.57712	0.34528	0.18395
									331	2.10496	1.05941	0.57417	0.34406	0.18337	331	2.10496	1.05941	0.57417	0.34406	0.18337
									330	2.08668	1.05252	0.57089	0.34294	0.18324	330	2.08668	1.05252	0.57089	0.34294	0.18324
									329	2.07682	1.04601	0.56776	0.34194	0.18318	329	2.07682	1.04601	0.56776	0.34194	0.18318
									328	2.06493	1.03845	0.56437	0.34047	0.18255	328	2.06493	1.03845	0.56437	0.34047	0.18255
									327	2.01657	1.02884	0.55965	0.33758	0.18067	327	2.01657	1.02884	0.55965	0.33758	0.18067
									326	1.99587	1.01996	0.55459	0.33493	0.17955	326	1.99587	1.01996	0.55459	0.33493	0.17955
									325	1.97716	1.00988	0.55025	0.3343	0.17913	325	1.97716	1.00988	0.55025	0.3343	0.17913
									324	1.95951	0.99982	0.54616	0.33291	0.17852	324	1.95951	0.99982	0.54616	0.33291	0.17852
									323	1.93612	0.99002	0.5417	0.33062	0.1778	323	1.93612	0.99002	0.5417	0.33062	0.1778
									322	1.90154	0.98032	0.53641	0.32847	0.17736	322	1.90154	0.98032	0.53641	0.32847	0.17736
									321	1.87002	0.97099	0.53146	0.32629	0.17566	321	1.87002	0.97099	0.53146	0.32629	0.17566
									320	1.84096	0.95853	0.52634	0.32376	0.17502	320	1.84096	0.95853	0.52634	0.32376	0.17502
									319	1.82352	0.94627	0.52078	0.32188	0.17445	319	1.82352	0.94627	0.52078	0.32188	0.17445
									318	1.80187	0.93607	0.51544	0.32001	0.17381	318	1.80187	0.93607	0.51544	0.32001	0.17381
									317	1.767	0.92813	0.51087	0.3175	0.17318	317	1.767	0.92813	0.51087	0.3175	0.17318
									316	1.75829	0.91761	0.50626	0.31599	0.1725	316	1.75829	0.91761	0.50626	0.31599	0.1725
									315	1.73837	0.90495	0.50097	0.31416	0.17161	315	1.73837	0.90495	0.50097	0.31416	0.17161
									314	1.71847	0.89705	0.49647	0.31298	0.17101	314	1.71847	0.89705	0.49647	0.31298	0.17101
									313	1.69519	0.8903	0.49286	0.31194	0.17095	313	1.69519	0.8903	0.49286	0.31194	0.17095
									312	1.66855	0.88166	0.48991	0.3107	0.17123	312	1.66855	0.88166	0.48991	0.3107	0.17123
									311	1.65084	0.87375	0.48724	0.31	0.17075	311	1.65084	0.87375	0.48724	0.31	0.17075
									310	1.63431	0.8693	0.48521	0.30972	0.17132	310	1.63431	0.8693	0.48521	0.30972	0.17132
									309	1.61815	0.86475	0.48327	0.30977	0.17189	309	1.61815	0.86475	0.48327	0.30977	0.17189
									308	1.61355	0.8617	0.48222	0.31027	0.17242	308	1.61355	0.8617	0.48222	0.31027	0.17242
									307	1.61893	0.86053	0.48221	0.31114	0.17304	307	1.61893	0.86053	0.48221	0.31114	0.17304
									306	1.61048	0.85901	0.48221	0.312	0.17411	306	1.61048	0.85901	0.48221	0.312	0.17411
									305	1.61802	0.86093	0.48407	0.31391	0.17515	305	1.61802	0.86093	0.48407	0.31391	0.17515
									304	1.61927	0.86182	0.48556	0.31562	0.17638	304	1.61927	0.86182	0.48556	0.31562	0.17638
									303	1.62667	0.86515	0.48743	0.31788	0.17812	303	1.62667	0.86515	0.48743	0.31788	0.17812
									302	1.64118	0.8713	0.49064	0.32103	0.1802	302	1.64118	0.8713	0.49064	0.32103	0.1802
									301	1.6495	0.87705	0.4962	0.32482	0.18186	301	1.6495	0.87705	0.4962	0.32482	0.18186
									300	1.6578	0.88713	0.50202	0.32878	0.18454	300	1.6578	0.88713	0.50202	0.32878	0.18454
[truncated: 80 more columns]
